# Supplementary material for: Haploid selection, sex ratio bias, and transitions between sex-determining systems
Source: PLoS Biol. 2018 Jun 25;16(6):e2005609. doi: 10.1371/journal.pbio.2005609 (PMC6042799; doi:10.1371/journal.pbio.2005609)
Supplement: S1 File — This file can be used to rederive our results and generate figures. (NB) [file pbio.2005609.s001.nb]

(* Content-type: application/vnd.wolfram.mathematica *)

(*** Wolfram Notebook File ***)
(* http://www.wolfram.com/nb *)

(* CreatedBy='Mathematica 9.0' *)

(*CacheID: 234*)
(* Internal cache information:
NotebookFileLineBreakTest
NotebookFileLineBreakTest
NotebookDataPosition[       157,          7]
NotebookDataLength[   8117858,     167925]
NotebookOptionsPosition[   8012247,     164755]
NotebookOutlinePosition[   8013002,     164784]
CellTagsIndexPosition[   8012866,     164778]
WindowFrame->Normal*)

(* Beginning of Notebook Content *)
Notebook[{

Cell[CellGroupData[{
Cell["\<\
Gametic selection, sex-ratio bias, and transitions between sex-determining \
systems\
\>", "Title",
 CellChangeTimes->{{3.6756461584547977`*^9, 3.675646190672323*^9}, {
   3.675691343813216*^9, 3.675691344643425*^9}, {3.675718324413807*^9, 
   3.6757183349582043`*^9}, {3.675719587684537*^9, 3.675719616196001*^9}, 
   3.6759056672964783`*^9, 3.676676533093017*^9, 3.678542642367774*^9, {
   3.678560549515456*^9, 3.678560568313982*^9}, 3.6820500476906357`*^9, {
   3.6854453306884403`*^9, 3.685445347162414*^9}, 3.7180443827487497`*^9, {
   3.7189766786378527`*^9, 3.718976679730826*^9}, {3.725136836370063*^9, 
   3.7251368503374023`*^9}},ExpressionUUID->"97d8766c-5237-4a0d-9ded-\
3d8ba8ed1570"],

Cell["Michael F Scott, Matthew M Osmond, Sarah P Otto", "Subtitle",
 CellChangeTimes->{{3.6756909919076443`*^9, 3.675690999875959*^9}, {
  3.679939506599341*^9, 3.679939536485776*^9}, {3.683815470889019*^9, 
  3.683815474656125*^9}},ExpressionUUID->"cb3fbe32-2a9a-46fa-96fa-\
cde66bae3ef7"],

Cell["\<\
Notes: 
1) The notation in this notebook differs slightly from the text: here we do \
not use male and female symbols or sub- and super-scripts. 
2) Throughout we mainly refer to an ancestral XY sex-determination system. By \
consistently flipping male and female labels, this is equivalent to an \
ancestral ZW system (noting that the heterogametic sex described in this \
notebook as XY would refer to heterogametic ZW females).\
\>", "Text",
 CellChangeTimes->{{3.718043951830217*^9, 3.718044092947372*^9}, {
  3.718044123893067*^9, 3.718044151022295*^9}, {3.718044640505638*^9, 
  3.718044640705206*^9}, {3.71804793069186*^9, 3.7180479540503283`*^9}, {
  3.71900369484517*^9, 3.719003697468656*^9}, {3.719954533103353*^9, 
  3.7199545338224573`*^9}, {3.724255556013454*^9, 
  3.724255694446392*^9}},ExpressionUUID->"cf73440c-40b2-4f1f-a3b2-\
4bc3ad075914"],

Cell[CellGroupData[{

Cell["General", "Section",
 CellChangeTimes->{{3.7190780194919767`*^9, 3.719078020713764*^9}, {
   3.7190784512351217`*^9, 3.719078453507393*^9}, 
   3.720455564831493*^9},ExpressionUUID->"1f66c879-c56e-427e-af67-\
cd149a80361c"],

Cell["Assumptions used to simplify the results:", "Text",
 CellChangeTimes->{{3.545561882571726*^9, 3.545561907371326*^9}, {
  3.6967203158567533`*^9, 
  3.696720321197453*^9}},ExpressionUUID->"c8328382-ad67-462a-aac6-\
c4d4fa3382ee"],

Cell[BoxData[
 RowBox[{
  RowBox[{"simpcond", "=", 
   RowBox[{"Reduce", "[", 
    RowBox[{"{", 
     RowBox[{
      RowBox[{"0", "<", "MAA"}], ",", 
      RowBox[{"0", "<", "MAa"}], ",", 
      RowBox[{"0", "<", "Maa"}], ",", 
      RowBox[{"0", "<", "FAA"}], ",", 
      RowBox[{"0", "<", "FAa"}], ",", 
      RowBox[{"0", "<", "Faa"}], ",", 
      RowBox[{"0", "<", "wAf"}], ",", 
      RowBox[{"0", "<", "waf"}], ",", 
      RowBox[{"0", "<", "wAm"}], ",", 
      RowBox[{"0", "<", "wam"}], ",", 
      RowBox[{"0", "<", "\[Alpha]m", "<", "1"}], ",", 
      RowBox[{"0", "<", "\[Alpha]f", "<", "1"}], ",", 
      RowBox[{"0", "\[LessEqual]", "Rm", "\[LessEqual]", 
       FractionBox["1", "2"]}], ",", 
      RowBox[{"0", "\[LessEqual]", "Rf", "\[LessEqual]", 
       FractionBox["1", "2"]}]}], "}"}], "]"}]}], ";"}]], "Input",
 CellChangeTimes->{{3.5455618637051*^9, 3.545561881106247*^9}, {
   3.545561911254034*^9, 3.545561916894547*^9}, {3.5455619842291718`*^9, 
   3.545562007676374*^9}, {3.545562291836935*^9, 3.545562292812436*^9}, 
   3.68522500095753*^9, {3.688401012923118*^9, 3.688401034851068*^9}, {
   3.696720334925744*^9, 3.696720394634172*^9}},
 ExpressionUUID -> "d0ab1aab-d032-4e43-9465-685b196e888a"]
}, Closed]],

Cell[CellGroupData[{

Cell["Recursion equations", "Section",
 CellChangeTimes->{{3.6756910197792797`*^9, 3.675691024113359*^9}, {
   3.67569412935745*^9, 3.6756941314240303`*^9}, {3.675707349839982*^9, 
   3.675707351884247*^9}, {3.675709974013658*^9, 3.675709982915987*^9}, {
   3.6757923469668207`*^9, 3.675792350124728*^9}, 3.676676690696854*^9, {
   3.677350035605269*^9, 3.67735004069977*^9}, 3.677358409575016*^9, {
   3.678845319012044*^9, 3.678845320057397*^9}, 3.692607135315508*^9, {
   3.6926071764577847`*^9, 3.692607187122102*^9}, {3.693550212113646*^9, 
   3.693550235766447*^9}, {3.693554320708564*^9, 3.6935543247324944`*^9}, 
   3.693559930483079*^9, {3.718039868602145*^9, 3.718039880681121*^9}, {
   3.719078448234187*^9, 3.719078450306834*^9}, {3.720455566676992*^9, 
   3.720455570340613*^9}},ExpressionUUID->"6975c5b3-4a2d-49cd-b453-\
d1cd06314bec"],

Cell[CellGroupData[{

Cell["Haploid competition", "Subsection",
 CellChangeTimes->{{3.676680390552682*^9, 3.676680393224043*^9}, {
  3.718041441611265*^9, 
  3.718041442986106*^9}},ExpressionUUID->"a5040726-719f-4c5b-a70c-\
8fa26911e067"],

Cell[TextData[{
 "We start with haploid competition in each sex separately (e.g., pollen \
competition for eggs). We assume that the allele at an autosomal locus ",
 StyleBox["A",
  FontWeight->"Bold"],
 " determines competitive ability, with relative fitnesses wAf and waf in \
females and wAm and wam in males (in the text this is, e.g., ",
 Cell[BoxData[
  FormBox[
   SuperscriptBox[
    SubscriptBox["w", "A"], "female"], TraditionalForm]],ExpressionUUID->
  "6d56d0dc-3f92-4af3-9eca-ac286ada62aa"],
 "). Let the frequency of each gamete from each sex before selection be \
denoted by four letters, the first being the allele at the ancestral SDR (X \
or Y), the second being the allele at the selected locus (A or a), the third \
being the allele at the novel SDR (M or m), and the fourth indicating which \
sex the gamete came from (m or f). E.g., XAMf is the frequency of the X-A-M \
genotype among eggs (in the text this is ",
 Cell[BoxData[
  FormBox[
   SuperscriptBox[
    SubscriptBox["x", "1"], "female"], TraditionalForm]],ExpressionUUID->
  "fed18914-d4ef-4470-97bd-27d6050677bc"],
 "). Let the frequencies after haploid selection end in an s, e.g., XAMfs. We \
then have"
}], "Text",
 CellChangeTimes->{{3.675646210075425*^9, 3.6756462139879293`*^9}, {
   3.675692881948024*^9, 3.675692905462323*^9}, {3.675702634397826*^9, 
   3.6757026600570383`*^9}, {3.675710000498989*^9, 3.675710437600037*^9}, {
   3.6757106247367887`*^9, 3.675710626158669*^9}, {3.675792380024247*^9, 
   3.6757924424434967`*^9}, {3.6766767101519136`*^9, 3.676676821916243*^9}, {
   3.676676854671156*^9, 3.676676936090798*^9}, {3.676676969927855*^9, 
   3.6766771026976233`*^9}, {3.6766771405687523`*^9, 3.676677267000321*^9}, {
   3.6766773144445467`*^9, 3.676677512953319*^9}, {3.676677557552327*^9, 
   3.676677565011045*^9}, {3.676677607075321*^9, 3.676677629948578*^9}, {
   3.676677676927281*^9, 3.6766777279544153`*^9}, {3.6766803851556997`*^9, 
   3.676680387344873*^9}, {3.676718778719702*^9, 3.676718805041526*^9}, {
   3.6767190397373533`*^9, 3.676719075005002*^9}, {3.718040799155821*^9, 
   3.71804120149807*^9}, {3.71804125743773*^9, 3.718041495357209*^9}, 
   3.718044383080563*^9, {3.718044585247723*^9, 3.7180445863117943`*^9}, {
   3.724255786226363*^9, 
   3.724255786552887*^9}},ExpressionUUID->"1d366f23-7cb5-4782-9ceb-\
204570f79fa9"],

Cell[BoxData[
 RowBox[{
  RowBox[{"(*", 
   RowBox[{"mean", " ", "fitness", " ", "of", " ", "female", " ", "gametes"}],
    "*)"}], "\[IndentingNewLine]", 
  RowBox[{
   RowBox[{
    RowBox[{"wbarHapFemale", "=", 
     RowBox[{
      RowBox[{"(", 
       RowBox[{
        RowBox[{"wAf", " ", "XAMf"}], "+", 
        RowBox[{"waf", " ", "XaMf"}], "+", 
        RowBox[{"wAf", " ", "XAmf"}], "+", 
        RowBox[{"waf", " ", "Xamf"}]}], ")"}], "+", 
      RowBox[{"(", 
       RowBox[{
        RowBox[{"wAf", " ", "YAMf"}], "+", 
        RowBox[{"waf", " ", "YaMf"}], "+", 
        RowBox[{"wAf", " ", "YAmf"}], "+", 
        RowBox[{"waf", " ", "Yamf"}]}], ")"}]}]}], ";"}], 
   "\[IndentingNewLine]", "\[IndentingNewLine]", 
   RowBox[{"(*", 
    RowBox[{"non", "-", 
     RowBox[{"mutant", " ", "eggs"}]}], "*)"}], "\[IndentingNewLine]", 
   RowBox[{
    RowBox[{"XAMfs", "=", 
     RowBox[{"wAf", " ", 
      RowBox[{"XAMf", "/", "wbarHapFemale"}]}]}], ";"}], 
   "\[IndentingNewLine]", 
   RowBox[{
    RowBox[{"XaMfs", "=", 
     RowBox[{"waf", " ", 
      RowBox[{"XaMf", "/", "wbarHapFemale"}]}]}], ";"}], 
   "\[IndentingNewLine]", 
   RowBox[{
    RowBox[{"YAMfs", "=", 
     RowBox[{"wAf", " ", 
      RowBox[{"YAMf", "/", "wbarHapFemale"}]}]}], ";"}], 
   "\[IndentingNewLine]", 
   RowBox[{
    RowBox[{"YaMfs", "=", 
     RowBox[{"waf", " ", 
      RowBox[{"YaMf", "/", "wbarHapFemale"}]}]}], ";"}], 
   "\[IndentingNewLine]", "\[IndentingNewLine]", 
   RowBox[{"(*", 
    RowBox[{"mutant", " ", "eggs"}], "*)"}], "\[IndentingNewLine]", 
   RowBox[{
    RowBox[{"XAmfs", "=", 
     RowBox[{"wAf", " ", 
      RowBox[{"XAmf", "/", "wbarHapFemale"}]}]}], ";"}], 
   "\[IndentingNewLine]", 
   RowBox[{
    RowBox[{"Xamfs", "=", 
     RowBox[{"waf", " ", 
      RowBox[{"Xamf", "/", "wbarHapFemale"}]}]}], ";"}], 
   "\[IndentingNewLine]", 
   RowBox[{
    RowBox[{"YAmfs", "=", 
     RowBox[{"wAf", " ", 
      RowBox[{"YAmf", "/", "wbarHapFemale"}]}]}], ";"}], 
   "\[IndentingNewLine]", 
   RowBox[{
    RowBox[{"Yamfs", "=", 
     RowBox[{"waf", " ", 
      RowBox[{"Yamf", "/", "wbarHapFemale"}]}]}], ";"}], 
   "\[IndentingNewLine]", "\[IndentingNewLine]", 
   RowBox[{"(*", 
    RowBox[{"mean", " ", "fitness", " ", "of", " ", "male", " ", "gametes"}], 
    "*)"}], "\[IndentingNewLine]", 
   RowBox[{
    RowBox[{"wbarHapMale", "=", 
     RowBox[{
      RowBox[{"(", 
       RowBox[{
        RowBox[{"wAm", " ", "XAMm"}], "+", 
        RowBox[{"wam", " ", "XaMm"}], "+", 
        RowBox[{"wAm", " ", "XAmm"}], "+", 
        RowBox[{"wam", " ", "Xamm"}]}], ")"}], "+", 
      RowBox[{"(", 
       RowBox[{
        RowBox[{"wAm", " ", "YAMm"}], "+", 
        RowBox[{"wam", " ", "YaMm"}], "+", 
        RowBox[{"wAm", " ", "YAmm"}], "+", 
        RowBox[{"wam", " ", "Yamm"}]}], ")"}]}]}], ";"}], 
   "\[IndentingNewLine]", "\[IndentingNewLine]", 
   RowBox[{"(*", 
    RowBox[{"non", "-", 
     RowBox[{"mutant", " ", "male", " ", "gametes"}]}], "*)"}], 
   "\[IndentingNewLine]", 
   RowBox[{
    RowBox[{"XAMms", "=", 
     RowBox[{"wAm", " ", 
      RowBox[{"XAMm", "/", "wbarHapMale"}]}]}], ";"}], "\[IndentingNewLine]", 
   
   RowBox[{
    RowBox[{"XaMms", "=", 
     RowBox[{"wam", " ", 
      RowBox[{"XaMm", "/", "wbarHapMale"}]}]}], ";"}], "\[IndentingNewLine]", 
   
   RowBox[{
    RowBox[{"YAMms", "=", " ", 
     RowBox[{"wAm", " ", 
      RowBox[{"YAMm", "/", "wbarHapMale"}]}]}], ";"}], "\[IndentingNewLine]", 
   
   RowBox[{
    RowBox[{"YaMms", "=", " ", 
     RowBox[{"wam", " ", 
      RowBox[{"YaMm", "/", "wbarHapMale"}]}]}], ";"}], "\[IndentingNewLine]", 
   "\[IndentingNewLine]", 
   RowBox[{"(*", 
    RowBox[{"mutant", " ", "male", " ", "gametes"}], "*)"}], 
   "\[IndentingNewLine]", 
   RowBox[{
    RowBox[{"XAmms", "=", 
     RowBox[{"wAm", " ", 
      RowBox[{"XAmm", "/", "wbarHapMale"}]}]}], ";"}], "\[IndentingNewLine]", 
   
   RowBox[{
    RowBox[{"Xamms", "=", 
     RowBox[{"wam", " ", 
      RowBox[{"Xamm", "/", "wbarHapMale"}]}]}], ";"}], "\[IndentingNewLine]", 
   
   RowBox[{
    RowBox[{"YAmms", "=", " ", 
     RowBox[{"wAm", " ", 
      RowBox[{"YAmm", "/", "wbarHapMale"}]}]}], ";"}], "\[IndentingNewLine]", 
   
   RowBox[{
    RowBox[{"Yamms", "=", " ", 
     RowBox[{"wam", " ", 
      RowBox[{"Yamm", "/", "wbarHapMale"}]}]}], ";"}]}]}]], "Input",
 CellChangeTimes->{{3.675887851245193*^9, 3.675887867834023*^9}, {
  3.676677282192428*^9, 3.6766773057008953`*^9}, {3.676677524747307*^9, 
  3.676677542756909*^9}, {3.676677580215856*^9, 3.676677603744999*^9}, {
  3.676677734415629*^9, 3.676677763178328*^9}, {3.6766778776357307`*^9, 
  3.676677877865404*^9}, {3.676682591464239*^9, 3.67668260166063*^9}, {
  3.6773500606735477`*^9, 3.677350123171657*^9}, {3.677355257334691*^9, 
  3.677355296629312*^9}, {3.6773554239368267`*^9, 3.6773554527034492`*^9}, {
  3.677355492352109*^9, 3.677355517767782*^9}, {3.678642619660035*^9, 
  3.678642623154952*^9}, {3.6926071163235397`*^9, 3.6926071425481377`*^9}, {
  3.69260720024391*^9, 3.6926074073917637`*^9}, {3.693574914336934*^9, 
  3.6935749518323307`*^9}},
 ExpressionUUID -> "02679e2e-131c-476f-9f4e-13f11e44442d"],

Cell["\<\
Check that frequencies sum to one in each sex after haploid selection:\
\>", "Text",
 CellChangeTimes->{{3.675691241028049*^9, 3.675691262904736*^9}, {
   3.675691499842326*^9, 3.675691508954028*^9}, {3.6757021446730413`*^9, 
   3.6757021466313477`*^9}, 3.67570266834774*^9, {3.675710454342794*^9, 
   3.675710458811872*^9}, {3.675711308941972*^9, 3.6757113347037287`*^9}, {
   3.676677885608522*^9, 3.6766778886629477`*^9}, {3.6766794933148947`*^9, 
   3.6766794941177*^9}, {3.676718813892243*^9, 3.676718822513054*^9}, {
   3.676719082993588*^9, 
   3.676719084080762*^9}},ExpressionUUID->"741bbc73-bc34-41c5-af05-\
a41defe70ab3"],

Cell[CellGroupData[{

Cell[BoxData[{
 RowBox[{
  RowBox[{
   RowBox[{"1", "==", 
    RowBox[{
    "XAMms", "+", "XaMms", "+", "YAMms", "+", "YaMms", "+", "XAmms", "+", 
     "Xamms", "+", "YAmms", "+", "Yamms"}]}], "//", "Factor"}], " ", 
  RowBox[{"(*", 
   RowBox[{"male", " ", "gametes"}], "*)"}]}], "\[IndentingNewLine]", 
 RowBox[{
  RowBox[{"1", "==", 
   RowBox[{
   "XAMfs", "+", "XaMfs", "+", "XAmfs", "+", "Xamfs", "+", "YAMfs", "+", 
    "YaMfs", "+", "YAmfs", "+", "Yamfs"}]}], "//", "Factor", " ", 
  RowBox[{"(*", "eggs", "*)"}]}]}], "Input",
 CellChangeTimes->{{3.6757273549842978`*^9, 3.675727390607794*^9}, {
  3.6757276397063427`*^9, 3.6757276468903522`*^9}, {3.675792572534343*^9, 
  3.675792597101988*^9}, {3.676677804145811*^9, 3.676677826030532*^9}, {
  3.676677900791519*^9, 3.67667797831069*^9}, {3.676678537684183*^9, 
  3.676678542015664*^9}, {3.6767181309369173`*^9, 3.676718177588006*^9}, {
  3.677350126505292*^9, 3.677350150283494*^9}, {3.6773553518299723`*^9, 
  3.677355387456687*^9}, {3.677355471013707*^9, 3.677355472108779*^9}, {
  3.677355541534996*^9, 3.677355542975457*^9}, {3.69260741724226*^9, 
  3.692607474759425*^9}},
 ExpressionUUID -> "dbd99887-b68c-40f2-ac71-0c79ce87a7e2"],

Cell[BoxData["True"], "Output",
 CellChangeTimes->{{3.675727347436596*^9, 3.675727390939782*^9}, {
   3.67572744294584*^9, 3.675727451121879*^9}, {3.6757276407275457`*^9, 
   3.675727647216401*^9}, 3.6757851712882767`*^9, 3.675785213984146*^9, {
   3.675792579770925*^9, 3.675792597332528*^9}, 3.6758682510725803`*^9, 
   3.675884051627248*^9, 3.67588787251865*^9, 3.675894802110652*^9, 
   3.676652893924481*^9, {3.6766777919311743`*^9, 3.676677818579338*^9}, {
   3.6766779043654737`*^9, 3.676677939916746*^9}, 3.676678542469659*^9, 
   3.676718143248888*^9, 3.6767181780486*^9, 3.6767307837164783`*^9, 
   3.676747303149987*^9, 3.677350150768147*^9, 3.677355342848761*^9, 
   3.677355388467477*^9, {3.67735547297444*^9, 3.677355497450495*^9}, {
   3.677355546467103*^9, 3.6773555682275133`*^9}, 3.677426219410788*^9, 
   3.677426529389955*^9, 3.677594772995286*^9, 3.677872448191378*^9, 
   3.677875703002388*^9, 3.6779381420772877`*^9, 3.6779577346097593`*^9, 
   3.678208859261462*^9, 3.6785428903292437`*^9, 3.678546796002295*^9, 
   3.678653987884425*^9, 3.678793240520035*^9, 3.67883999201215*^9, 
   3.692607254918138*^9, 3.6926072910070963`*^9, {3.692607446380959*^9, 
   3.692607475628792*^9}, 3.6932315591368847`*^9, 3.693550498161333*^9, 
   3.693565826892425*^9, 3.693574255316889*^9, 3.69357495594132*^9, 
   3.693575035375576*^9, 3.6936330351289177`*^9, 3.693641908409217*^9, 
   3.6949536002221727`*^9, 3.714504849755911*^9, 3.7150944845289917`*^9, 
   3.718039902402294*^9, 3.718977169447174*^9, 3.7190780298319407`*^9, 
   3.719146366745015*^9, 3.719155982772915*^9, 3.719257262943675*^9, 
   3.719339755272018*^9, 3.7195113605026007`*^9, 3.7195179452579403`*^9, 
   3.719756643509396*^9, 3.719844312197112*^9, 3.719933948928383*^9, 
   3.71993713140691*^9, 3.719953240276866*^9, 3.719954409207301*^9, 
   3.720191215580287*^9, 3.720355500125924*^9, 3.7203681223041077`*^9, 
   3.720445908849373*^9, 3.7204504722098827`*^9, 3.7204513242223043`*^9, 
   3.720464500704384*^9, 3.7242913582313137`*^9, 3.725114536895186*^9, 
   3.725135774721191*^9, 3.725385217951874*^9, 3.725631510603084*^9, 
   3.725716615218079*^9, 3.726603630749535*^9, 3.726690592007249*^9, 
   3.726910210892591*^9, 3.7269197542529793`*^9, 3.726946701307974*^9, 
   3.7329765458910503`*^9, 3.7355847024997063`*^9},
 ExpressionUUID -> "31fdfa15-eeed-4013-8774-c753a3114c7d"],

Cell[BoxData["True"], "Output",
 CellChangeTimes->{{3.675727347436596*^9, 3.675727390939782*^9}, {
   3.67572744294584*^9, 3.675727451121879*^9}, {3.6757276407275457`*^9, 
   3.675727647216401*^9}, 3.6757851712882767`*^9, 3.675785213984146*^9, {
   3.675792579770925*^9, 3.675792597332528*^9}, 3.6758682510725803`*^9, 
   3.675884051627248*^9, 3.67588787251865*^9, 3.675894802110652*^9, 
   3.676652893924481*^9, {3.6766777919311743`*^9, 3.676677818579338*^9}, {
   3.6766779043654737`*^9, 3.676677939916746*^9}, 3.676678542469659*^9, 
   3.676718143248888*^9, 3.6767181780486*^9, 3.6767307837164783`*^9, 
   3.676747303149987*^9, 3.677350150768147*^9, 3.677355342848761*^9, 
   3.677355388467477*^9, {3.67735547297444*^9, 3.677355497450495*^9}, {
   3.677355546467103*^9, 3.6773555682275133`*^9}, 3.677426219410788*^9, 
   3.677426529389955*^9, 3.677594772995286*^9, 3.677872448191378*^9, 
   3.677875703002388*^9, 3.6779381420772877`*^9, 3.6779577346097593`*^9, 
   3.678208859261462*^9, 3.6785428903292437`*^9, 3.678546796002295*^9, 
   3.678653987884425*^9, 3.678793240520035*^9, 3.67883999201215*^9, 
   3.692607254918138*^9, 3.6926072910070963`*^9, {3.692607446380959*^9, 
   3.692607475628792*^9}, 3.6932315591368847`*^9, 3.693550498161333*^9, 
   3.693565826892425*^9, 3.693574255316889*^9, 3.69357495594132*^9, 
   3.693575035375576*^9, 3.6936330351289177`*^9, 3.693641908409217*^9, 
   3.6949536002221727`*^9, 3.714504849755911*^9, 3.7150944845289917`*^9, 
   3.718039902402294*^9, 3.718977169447174*^9, 3.7190780298319407`*^9, 
   3.719146366745015*^9, 3.719155982772915*^9, 3.719257262943675*^9, 
   3.719339755272018*^9, 3.7195113605026007`*^9, 3.7195179452579403`*^9, 
   3.719756643509396*^9, 3.719844312197112*^9, 3.719933948928383*^9, 
   3.71993713140691*^9, 3.719953240276866*^9, 3.719954409207301*^9, 
   3.720191215580287*^9, 3.720355500125924*^9, 3.7203681223041077`*^9, 
   3.720445908849373*^9, 3.7204504722098827`*^9, 3.7204513242223043`*^9, 
   3.720464500704384*^9, 3.7242913582313137`*^9, 3.725114536895186*^9, 
   3.725135774721191*^9, 3.725385217951874*^9, 3.725631510603084*^9, 
   3.725716615218079*^9, 3.726603630749535*^9, 3.726690592007249*^9, 
   3.726910210892591*^9, 3.7269197542529793`*^9, 3.726946701307974*^9, 
   3.7329765458910503`*^9, 3.735584702503581*^9},
 ExpressionUUID -> "31fdfa15-eeed-4013-8774-c753a3114c7d"]
}, Closed]]
}, Closed]],

Cell[CellGroupData[{

Cell["Random mating", "Subsection",
 CellChangeTimes->{{3.676680401113572*^9, 3.676680402700843*^9}, {
  3.676680492557345*^9, 
  3.676680499967092*^9}},ExpressionUUID->"b66bf2cb-36ca-4ee6-b847-\
d993896f4537"],

Cell[TextData[{
 "Let the probability that a zygote develops into a female be denoted with k \
followed by ",
 StyleBox["four",
  Background->RGBColor[1, 1, 0]],
 " letters: the first two indicating the ancestral SDR genotype, and the \
second two denoting the novel SDR genotype. For example, kXYMm is the \
probabiliy that a zygote with XY at the ancestral SDR and Mm at the novel SDR \
develops into a female. Let the frequency of zygotes be denoted by the two \
gamete genotypes followed by the sex, e.g., XAMYamfemale is the frequency of \
zygotes that are female and composed of X-A-M and Y-a-M gametes (it does not \
matter which came from which parent, i.e., XAM could come from the mother or \
father). Then, after random mating the frequencies of the diploid genotypes \
are"
}], "Text",
 CellChangeTimes->{{3.675646094888542*^9, 3.675646099390658*^9}, {
   3.675646217785323*^9, 3.675646250704771*^9}, {3.67570268816877*^9, 
   3.6757027045136023`*^9}, {3.676678026615859*^9, 3.676678026799192*^9}, {
   3.7180401684994783`*^9, 3.718040181027934*^9}, {3.718040219709977*^9, 
   3.718040227525466*^9}, {3.71804156102256*^9, 3.718041609297316*^9}, {
   3.7180418129470377`*^9, 3.718041906140842*^9}, {3.718041954949628*^9, 
   3.718042112052557*^9}, {3.718042144558155*^9, 3.718042185415447*^9}, {
   3.7180428865312653`*^9, 3.71804289044309*^9}, 
   3.72425576107549*^9},ExpressionUUID->"ef6ac1e3-4fcd-4990-81ef-\
9ee6eab28c55"],

Cell[BoxData[
 RowBox[{
  RowBox[{"(*", 
   RowBox[{"MM", " ", "Homozygotes"}], "*)"}], "\[IndentingNewLine]", 
  RowBox[{"(*", 
   RowBox[{"XM", "-", 
    RowBox[{"XM", " ", "females"}]}], "*)"}], "\[IndentingNewLine]", 
  RowBox[{
   RowBox[{
    RowBox[{"XAMXAMfemale", "=", 
     RowBox[{"kXXMM", " ", 
      RowBox[{"(", 
       RowBox[{"XAMfs", " ", "XAMms"}], ")"}]}]}], ";"}], 
   "\[IndentingNewLine]", 
   RowBox[{
    RowBox[{"XAMXaMfemale", "=", 
     RowBox[{"kXXMM", 
      RowBox[{"(", 
       RowBox[{
        RowBox[{"XAMfs", " ", "XaMms"}], "+", 
        RowBox[{"XaMfs", " ", "XAMms"}]}], " ", ")"}]}]}], ";"}], 
   "\[IndentingNewLine]", 
   RowBox[{
    RowBox[{"XaMXaMfemale", "=", 
     RowBox[{"kXXMM", 
      RowBox[{"(", 
       RowBox[{"XaMfs", " ", "XaMms"}], ")"}]}]}], ";"}], 
   "\[IndentingNewLine]", 
   RowBox[{"(*", 
    RowBox[{"XM", "-", 
     RowBox[{"XM", " ", "males"}]}], "*)"}], "\[IndentingNewLine]", 
   RowBox[{
    RowBox[{"XAMXAMmale", "=", 
     RowBox[{
      RowBox[{"(", 
       RowBox[{"1", "-", "kXXMM"}], ")"}], 
      RowBox[{"(", 
       RowBox[{"XAMfs", " ", "XAMms"}], ")"}]}]}], ";"}], 
   "\[IndentingNewLine]", 
   RowBox[{
    RowBox[{"XAMXaMmale", "=", 
     RowBox[{
      RowBox[{"(", 
       RowBox[{"1", "-", "kXXMM"}], ")"}], 
      RowBox[{"(", 
       RowBox[{
        RowBox[{"XAMfs", " ", "XaMms"}], "+", 
        RowBox[{"XaMfs", " ", "XAMms"}]}], " ", ")"}]}]}], ";"}], 
   "\[IndentingNewLine]", 
   RowBox[{
    RowBox[{"XaMXaMmale", "=", 
     RowBox[{
      RowBox[{"(", 
       RowBox[{"1", "-", "kXXMM"}], ")"}], 
      RowBox[{"(", 
       RowBox[{"XaMfs", " ", "XaMms"}], ")"}]}]}], ";"}], 
   "\[IndentingNewLine]", "\[IndentingNewLine]", 
   RowBox[{"(*", 
    RowBox[{"XM", "-", 
     RowBox[{"YM", " ", "females"}]}], "*)"}], "\[IndentingNewLine]", 
   RowBox[{
    RowBox[{"XAMYAMfemale", "=", 
     RowBox[{"kXYMM", 
      RowBox[{"(", 
       RowBox[{
        RowBox[{"XAMfs", " ", "YAMms"}], "+", 
        RowBox[{"YAMfs", " ", "XAMms"}]}], ")"}]}]}], ";"}], 
   "\[IndentingNewLine]", 
   RowBox[{
    RowBox[{"XAMYaMfemale", "=", 
     RowBox[{"kXYMM", 
      RowBox[{"(", 
       RowBox[{
        RowBox[{"XAMfs", " ", "YaMms"}], "+", 
        RowBox[{"YaMfs", " ", "XAMms"}]}], ")"}]}]}], ";"}], 
   "\[IndentingNewLine]", 
   RowBox[{
    RowBox[{"XaMYAMfemale", "=", 
     RowBox[{"kXYMM", 
      RowBox[{"(", 
       RowBox[{
        RowBox[{"XaMfs", " ", "YAMms"}], "+", 
        RowBox[{"YAMfs", " ", "XaMms"}]}], ")"}]}]}], ";"}], 
   "\[IndentingNewLine]", 
   RowBox[{
    RowBox[{"XaMYaMfemale", "=", 
     RowBox[{"kXYMM", 
      RowBox[{"(", 
       RowBox[{
        RowBox[{"XaMfs", " ", "YaMms"}], "+", 
        RowBox[{"YaMfs", " ", "XaMms"}]}], ")"}]}]}], ";"}], 
   "\[IndentingNewLine]", 
   RowBox[{"(*", 
    RowBox[{"XM", "-", 
     RowBox[{"YM", " ", "males"}]}], "*)"}], "\[IndentingNewLine]", 
   RowBox[{
    RowBox[{"XAMYAMmale", "=", 
     RowBox[{
      RowBox[{"(", 
       RowBox[{"1", "-", "kXYMM"}], ")"}], 
      RowBox[{"(", 
       RowBox[{
        RowBox[{"XAMfs", " ", "YAMms"}], "+", 
        RowBox[{"YAMfs", " ", "XAMms"}]}], ")"}]}]}], ";"}], 
   "\[IndentingNewLine]", 
   RowBox[{
    RowBox[{"XAMYaMmale", "=", 
     RowBox[{
      RowBox[{"(", 
       RowBox[{"1", "-", "kXYMM"}], ")"}], 
      RowBox[{"(", 
       RowBox[{
        RowBox[{"XAMfs", " ", "YaMms"}], "+", 
        RowBox[{"YaMfs", " ", "XAMms"}]}], ")"}]}]}], ";"}], 
   "\[IndentingNewLine]", 
   RowBox[{
    RowBox[{"XaMYAMmale", "=", 
     RowBox[{
      RowBox[{"(", 
       RowBox[{"1", "-", "kXYMM"}], ")"}], 
      RowBox[{"(", 
       RowBox[{
        RowBox[{"XaMfs", " ", "YAMms"}], "+", 
        RowBox[{"YAMfs", " ", "XaMms"}]}], ")"}]}]}], ";"}], 
   "\[IndentingNewLine]", 
   RowBox[{
    RowBox[{"XaMYaMmale", "=", 
     RowBox[{
      RowBox[{"(", 
       RowBox[{"1", "-", "kXYMM"}], ")"}], 
      RowBox[{"(", 
       RowBox[{
        RowBox[{"XaMfs", " ", "YaMms"}], "+", 
        RowBox[{"YaMfs", " ", "XaMms"}]}], ")"}]}]}], ";"}], 
   "\[IndentingNewLine]", "\[IndentingNewLine]", 
   RowBox[{"(*", 
    RowBox[{"YM", "-", 
     RowBox[{"YM", " ", "females"}]}], "*)"}], "\[IndentingNewLine]", 
   RowBox[{
    RowBox[{"YAMYAMfemale", "=", 
     RowBox[{"kYYMM", 
      RowBox[{"(", 
       RowBox[{"YAMfs", " ", "YAMms"}], ")"}]}]}], ";"}], 
   "\[IndentingNewLine]", 
   RowBox[{
    RowBox[{"YAMYaMfemale", "=", 
     RowBox[{"kYYMM", 
      RowBox[{"(", 
       RowBox[{
        RowBox[{"YAMfs", " ", "YaMms"}], "+", 
        RowBox[{"YaMfs", " ", "YAMms"}]}], ")"}]}]}], ";"}], 
   "\[IndentingNewLine]", 
   RowBox[{
    RowBox[{"YaMYaMfemale", "=", 
     RowBox[{"kYYMM", 
      RowBox[{"(", 
       RowBox[{"YaMfs", " ", "YaMms"}], ")"}]}]}], ";"}], 
   "\[IndentingNewLine]", 
   RowBox[{"(*", 
    RowBox[{"YM", "-", 
     RowBox[{"YM", " ", "males"}]}], "*)"}], "\[IndentingNewLine]", 
   RowBox[{
    RowBox[{"YAMYAMmale", "=", 
     RowBox[{
      RowBox[{"(", 
       RowBox[{"1", "-", "kYYMM"}], ")"}], 
      RowBox[{"(", 
       RowBox[{"YAMfs", " ", "YAMms"}], ")"}]}]}], ";"}], 
   "\[IndentingNewLine]", 
   RowBox[{
    RowBox[{"YAMYaMmale", "=", 
     RowBox[{
      RowBox[{"(", 
       RowBox[{"1", "-", "kYYMM"}], ")"}], 
      RowBox[{"(", 
       RowBox[{
        RowBox[{"YAMfs", " ", "YaMms"}], "+", 
        RowBox[{"YaMfs", " ", "YAMms"}]}], ")"}]}]}], ";"}], 
   "\[IndentingNewLine]", 
   RowBox[{
    RowBox[{"YaMYaMmale", "=", 
     RowBox[{
      RowBox[{"(", 
       RowBox[{"1", "-", "kYYMM"}], ")"}], 
      RowBox[{"(", 
       RowBox[{"YaMfs", " ", "YaMms"}], ")"}]}]}], ";"}], 
   "\[IndentingNewLine]", "\[IndentingNewLine]", 
   RowBox[{"(*", 
    RowBox[{"Mm", " ", "heterozygotes"}], "*)"}], "\[IndentingNewLine]", 
   RowBox[{"(*", 
    RowBox[{"XM", "-", 
     RowBox[{"Xm", " ", "females"}]}], "*)"}], "\[IndentingNewLine]", 
   RowBox[{
    RowBox[{"XAmXAMfemale", "=", 
     RowBox[{"kXXMm", " ", 
      RowBox[{"(", 
       RowBox[{
        RowBox[{"XAmfs", " ", "XAMms"}], "+", 
        RowBox[{"XAMfs", " ", "XAmms"}]}], ")"}]}]}], ";"}], 
   "\[IndentingNewLine]", 
   RowBox[{
    RowBox[{"XAmXaMfemale", "=", 
     RowBox[{"kXXMm", 
      RowBox[{"(", 
       RowBox[{
        RowBox[{"XAmfs", " ", "XaMms"}], "+", 
        RowBox[{"XaMfs", " ", "XAmms"}]}], " ", ")"}]}]}], ";"}], 
   "\[IndentingNewLine]", 
   RowBox[{
    RowBox[{"XAMXamfemale", "=", 
     RowBox[{"kXXMm", 
      RowBox[{"(", 
       RowBox[{
        RowBox[{"XAMfs", " ", "Xamms"}], "+", 
        RowBox[{"Xamfs", " ", "XAMms"}]}], ")"}]}]}], ";"}], 
   "\[IndentingNewLine]", 
   RowBox[{
    RowBox[{"XamXaMfemale", "=", 
     RowBox[{"kXXMm", 
      RowBox[{"(", 
       RowBox[{
        RowBox[{"Xamfs", " ", "XaMms"}], "+", 
        RowBox[{"XaMfs", " ", "Xamms"}]}], ")"}]}]}], ";"}], 
   "\[IndentingNewLine]", 
   RowBox[{"(*", 
    RowBox[{"XM", "-", 
     RowBox[{"Xm", " ", "males"}]}], "*)"}], "\[IndentingNewLine]", 
   RowBox[{
    RowBox[{"XAmXAMmale", "=", 
     RowBox[{
      RowBox[{"(", 
       RowBox[{"1", "-", "kXXMm"}], ")"}], " ", 
      RowBox[{"(", 
       RowBox[{
        RowBox[{"XAmfs", " ", "XAMms"}], "+", 
        RowBox[{"XAMfs", " ", "XAmms"}]}], ")"}]}]}], ";"}], 
   "\[IndentingNewLine]", 
   RowBox[{
    RowBox[{"XAmXaMmale", "=", 
     RowBox[{
      RowBox[{"(", 
       RowBox[{"1", "-", "kXXMm"}], ")"}], 
      RowBox[{"(", 
       RowBox[{
        RowBox[{"XAmfs", " ", "XaMms"}], "+", 
        RowBox[{"XaMfs", " ", "XAmms"}]}], " ", ")"}]}]}], ";"}], 
   "\[IndentingNewLine]", 
   RowBox[{
    RowBox[{"XAMXammale", "=", 
     RowBox[{
      RowBox[{"(", 
       RowBox[{"1", "-", "kXXMm"}], ")"}], 
      RowBox[{"(", 
       RowBox[{
        RowBox[{"XAMfs", " ", "Xamms"}], "+", 
        RowBox[{"Xamfs", " ", "XAMms"}]}], ")"}]}]}], ";"}], 
   "\[IndentingNewLine]", 
   RowBox[{
    RowBox[{"XamXaMmale", "=", 
     RowBox[{
      RowBox[{"(", 
       RowBox[{"1", "-", "kXXMm"}], ")"}], 
      RowBox[{"(", 
       RowBox[{
        RowBox[{"Xamfs", " ", "XaMms"}], "+", 
        RowBox[{"XaMfs", " ", "Xamms"}]}], ")"}]}]}], ";"}], 
   "\[IndentingNewLine]", "\[IndentingNewLine]", 
   RowBox[{"(*", 
    RowBox[{"Xm", "-", 
     RowBox[{"YM", " ", "females"}]}], "*)"}], "\[IndentingNewLine]", 
   RowBox[{
    RowBox[{"XAmYAMfemale", "=", 
     RowBox[{"kXYMm", 
      RowBox[{"(", 
       RowBox[{
        RowBox[{"XAmfs", " ", "YAMms"}], "+", 
        RowBox[{"YAMfs", " ", "XAmms"}]}], ")"}]}]}], ";"}], 
   "\[IndentingNewLine]", 
   RowBox[{
    RowBox[{"XAmYaMfemale", "=", 
     RowBox[{"kXYMm", 
      RowBox[{"(", 
       RowBox[{
        RowBox[{"XAmfs", " ", "YaMms"}], "+", 
        RowBox[{"YaMfs", " ", "XAmms"}]}], ")"}]}]}], ";"}], 
   "\[IndentingNewLine]", 
   RowBox[{
    RowBox[{"XamYAMfemale", "=", 
     RowBox[{"kXYMm", 
      RowBox[{"(", 
       RowBox[{
        RowBox[{"Xamfs", " ", "YAMms"}], "+", 
        RowBox[{"YAMfs", " ", "Xamms"}]}], ")"}]}]}], ";"}], 
   "\[IndentingNewLine]", 
   RowBox[{
    RowBox[{"XamYaMfemale", "=", 
     RowBox[{"kXYMm", 
      RowBox[{"(", 
       RowBox[{
        RowBox[{"Xamfs", " ", "YaMms"}], "+", 
        RowBox[{"YaMfs", " ", "Xamms"}]}], ")"}]}]}], ";"}], 
   "\[IndentingNewLine]", 
   RowBox[{"(*", 
    RowBox[{"Xm", "-", 
     RowBox[{"YM", " ", "males"}]}], "*)"}], "\[IndentingNewLine]", 
   RowBox[{
    RowBox[{"XAmYAMmale", "=", 
     RowBox[{
      RowBox[{"(", 
       RowBox[{"1", "-", "kXYMm"}], ")"}], 
      RowBox[{"(", 
       RowBox[{
        RowBox[{"XAmfs", " ", "YAMms"}], "+", 
        RowBox[{"YAMfs", " ", "XAmms"}]}], ")"}]}]}], ";"}], 
   "\[IndentingNewLine]", 
   RowBox[{
    RowBox[{"XAmYaMmale", "=", 
     RowBox[{
      RowBox[{"(", 
       RowBox[{"1", "-", "kXYMm"}], ")"}], 
      RowBox[{"(", 
       RowBox[{
        RowBox[{"XAmfs", " ", "YaMms"}], "+", 
        RowBox[{"YaMfs", " ", "XAmms"}]}], ")"}]}]}], ";"}], 
   "\[IndentingNewLine]", 
   RowBox[{
    RowBox[{"XamYAMmale", "=", 
     RowBox[{
      RowBox[{"(", 
       RowBox[{"1", "-", "kXYMm"}], ")"}], 
      RowBox[{"(", 
       RowBox[{
        RowBox[{"Xamfs", " ", "YAMms"}], "+", 
        RowBox[{"YAMfs", " ", "Xamms"}]}], ")"}]}]}], ";"}], 
   "\[IndentingNewLine]", 
   RowBox[{
    RowBox[{"XamYaMmale", "=", 
     RowBox[{
      RowBox[{"(", 
       RowBox[{"1", "-", "kXYMm"}], ")"}], 
      RowBox[{"(", 
       RowBox[{
        RowBox[{"Xamfs", " ", "YaMms"}], "+", 
        RowBox[{"YaMfs", " ", "Xamms"}]}], ")"}]}]}], ";"}], 
   "\[IndentingNewLine]", "\[IndentingNewLine]", 
   RowBox[{"(*", 
    RowBox[{"XM", "-", 
     RowBox[{"Ym", " ", "females"}]}], "*)"}], "\[IndentingNewLine]", 
   RowBox[{
    RowBox[{"XAMYAmfemale", "=", 
     RowBox[{"kXYMm", 
      RowBox[{"(", 
       RowBox[{
        RowBox[{"XAMfs", " ", "YAmms"}], "+", 
        RowBox[{"YAmfs", " ", "XAMms"}]}], ")"}]}]}], ";"}], 
   "\[IndentingNewLine]", 
   RowBox[{
    RowBox[{"XAMYamfemale", "=", 
     RowBox[{"kXYMm", 
      RowBox[{"(", 
       RowBox[{
        RowBox[{"XAMfs", " ", "Yamms"}], "+", 
        RowBox[{"Yamfs", " ", "XAMms"}]}], " ", ")"}]}]}], ";"}], 
   "\[IndentingNewLine]", 
   RowBox[{
    RowBox[{"XaMYAmfemale", "=", 
     RowBox[{"kXYMm", 
      RowBox[{"(", 
       RowBox[{
        RowBox[{"XaMfs", " ", "YAmms"}], "+", 
        RowBox[{"YAmfs", " ", "XaMms"}]}], " ", ")"}]}]}], ";"}], 
   "\[IndentingNewLine]", 
   RowBox[{
    RowBox[{"XaMYamfemale", "=", 
     RowBox[{"kXYMm", 
      RowBox[{"(", 
       RowBox[{
        RowBox[{"XaMfs", " ", "Yamms"}], "+", 
        RowBox[{"Yamfs", " ", "XaMms"}]}], ")"}]}]}], ";"}], 
   "\[IndentingNewLine]", 
   RowBox[{"(*", 
    RowBox[{"XM", "-", 
     RowBox[{"Ym", " ", "females"}]}], "*)"}], "\[IndentingNewLine]", 
   RowBox[{
    RowBox[{"XAMYAmmale", "=", 
     RowBox[{
      RowBox[{"(", 
       RowBox[{"1", "-", "kXYMm"}], ")"}], 
      RowBox[{"(", 
       RowBox[{
        RowBox[{"XAMfs", " ", "YAmms"}], "+", 
        RowBox[{"YAmfs", " ", "XAMms"}]}], ")"}]}]}], ";"}], 
   "\[IndentingNewLine]", 
   RowBox[{
    RowBox[{"XAMYammale", "=", 
     RowBox[{
      RowBox[{"(", 
       RowBox[{"1", "-", "kXYMm"}], ")"}], 
      RowBox[{"(", 
       RowBox[{
        RowBox[{"XAMfs", " ", "Yamms"}], "+", 
        RowBox[{"Yamfs", " ", "XAMms"}]}], " ", ")"}]}]}], ";"}], 
   "\[IndentingNewLine]", 
   RowBox[{
    RowBox[{"XaMYAmmale", "=", 
     RowBox[{
      RowBox[{"(", 
       RowBox[{"1", "-", "kXYMm"}], ")"}], 
      RowBox[{"(", 
       RowBox[{
        RowBox[{"XaMfs", " ", "YAmms"}], "+", 
        RowBox[{"YAmfs", " ", "XaMms"}]}], " ", ")"}]}]}], ";"}], 
   "\[IndentingNewLine]", 
   RowBox[{
    RowBox[{"XaMYammale", "=", 
     RowBox[{
      RowBox[{"(", 
       RowBox[{"1", "-", "kXYMm"}], ")"}], 
      RowBox[{"(", 
       RowBox[{
        RowBox[{"XaMfs", " ", "Yamms"}], "+", 
        RowBox[{"Yamfs", " ", "XaMms"}]}], ")"}]}]}], ";"}], 
   "\[IndentingNewLine]", "\[IndentingNewLine]", 
   RowBox[{"(*", 
    RowBox[{"Ym", "-", 
     RowBox[{"YM", " ", "females"}]}], "*)"}], "\[IndentingNewLine]", 
   RowBox[{
    RowBox[{"YAmYAMfemale", "=", 
     RowBox[{"kYYMm", 
      RowBox[{"(", 
       RowBox[{
        RowBox[{"YAmfs", " ", "YAMms"}], "+", 
        RowBox[{"YAMfs", " ", "YAmms"}]}], ")"}]}]}], ";"}], 
   "\[IndentingNewLine]", 
   RowBox[{
    RowBox[{"YAmYaMfemale", "=", 
     RowBox[{"kYYMm", 
      RowBox[{"(", 
       RowBox[{
        RowBox[{"YAmfs", " ", "YaMms"}], "+", 
        RowBox[{"YaMfs", " ", "YAmms"}]}], ")"}]}]}], ";"}], 
   "\[IndentingNewLine]", 
   RowBox[{
    RowBox[{"YamYAMfemale", "=", 
     RowBox[{"kYYMm", 
      RowBox[{"(", 
       RowBox[{
        RowBox[{"Yamfs", " ", "YAMms"}], "+", 
        RowBox[{"YAMfs", " ", "Yamms"}]}], ")"}]}]}], ";"}], 
   "\[IndentingNewLine]", 
   RowBox[{
    RowBox[{"YamYaMfemale", "=", 
     RowBox[{"kYYMm", 
      RowBox[{"(", 
       RowBox[{
        RowBox[{"Yamfs", " ", "YaMms"}], "+", 
        RowBox[{"YaMfs", " ", "Yamms"}]}], ")"}]}]}], ";"}], 
   "\[IndentingNewLine]", 
   RowBox[{"(*", 
    RowBox[{"Ym", "-", 
     RowBox[{"YM", " ", "males"}]}], "*)"}], "\[IndentingNewLine]", 
   RowBox[{
    RowBox[{"YAmYAMmale", "=", 
     RowBox[{
      RowBox[{"(", 
       RowBox[{"1", "-", "kYYMm"}], ")"}], 
      RowBox[{"(", 
       RowBox[{
        RowBox[{"YAmfs", " ", "YAMms"}], "+", 
        RowBox[{"YAMfs", " ", "YAmms"}]}], ")"}]}]}], ";"}], 
   "\[IndentingNewLine]", 
   RowBox[{
    RowBox[{"YAmYaMmale", "=", 
     RowBox[{
      RowBox[{"(", 
       RowBox[{"1", "-", "kYYMm"}], ")"}], 
      RowBox[{"(", 
       RowBox[{
        RowBox[{"YAmfs", " ", "YaMms"}], "+", 
        RowBox[{"YaMfs", " ", "YAmms"}]}], ")"}]}]}], ";"}], 
   "\[IndentingNewLine]", 
   RowBox[{
    RowBox[{"YamYAMmale", "=", 
     RowBox[{
      RowBox[{"(", 
       RowBox[{"1", "-", "kYYMm"}], ")"}], 
      RowBox[{"(", 
       RowBox[{
        RowBox[{"Yamfs", " ", "YAMms"}], "+", 
        RowBox[{"YAMfs", " ", "Yamms"}]}], ")"}]}]}], ";"}], 
   "\[IndentingNewLine]", 
   RowBox[{
    RowBox[{"YamYaMmale", "=", 
     RowBox[{
      RowBox[{"(", 
       RowBox[{"1", "-", "kYYMm"}], ")"}], 
      RowBox[{"(", 
       RowBox[{
        RowBox[{"Yamfs", " ", "YaMms"}], "+", 
        RowBox[{"YaMfs", " ", "Yamms"}]}], ")"}]}]}], ";"}], 
   "\[IndentingNewLine]", "\[IndentingNewLine]", 
   RowBox[{"(*", 
    RowBox[{"mm", " ", "heterozygotes"}], "*)"}], "\[IndentingNewLine]", 
   RowBox[{"(*", 
    RowBox[{"Xm", "-", 
     RowBox[{"Xm", " ", "females"}]}], "*)"}], "\[IndentingNewLine]", 
   RowBox[{
    RowBox[{"XAmXAmfemale", "=", 
     RowBox[{"kXXmm", 
      RowBox[{"(", 
       RowBox[{"XAmfs", " ", "XAmms"}], ")"}]}]}], ";"}], 
   "\[IndentingNewLine]", 
   RowBox[{
    RowBox[{"XAmXamfemale", "=", 
     RowBox[{"kXXmm", 
      RowBox[{"(", 
       RowBox[{
        RowBox[{"XAmfs", " ", "Xamms"}], "+", 
        RowBox[{"Xamfs", " ", "XAmms"}]}], " ", ")"}]}]}], ";"}], 
   "\[IndentingNewLine]", 
   RowBox[{
    RowBox[{"XamXamfemale", "=", 
     RowBox[{"kXXmm", 
      RowBox[{"(", 
       RowBox[{"Xamfs", " ", "Xamms"}], ")"}]}]}], ";"}], 
   "\[IndentingNewLine]", 
   RowBox[{"(*", 
    RowBox[{"Xm", "-", 
     RowBox[{"Xm", " ", "males"}]}], "*)"}], "\[IndentingNewLine]", 
   RowBox[{
    RowBox[{"XAmXAmmale", "=", 
     RowBox[{
      RowBox[{"(", 
       RowBox[{"1", "-", "kXXmm"}], ")"}], 
      RowBox[{"(", 
       RowBox[{"XAmfs", " ", "XAmms"}], ")"}]}]}], ";"}], 
   "\[IndentingNewLine]", 
   RowBox[{
    RowBox[{"XAmXammale", "=", 
     RowBox[{
      RowBox[{"(", 
       RowBox[{"1", "-", "kXXmm"}], ")"}], 
      RowBox[{"(", 
       RowBox[{
        RowBox[{"XAmfs", " ", "Xamms"}], "+", 
        RowBox[{"Xamfs", " ", "XAmms"}]}], " ", ")"}]}]}], ";"}], 
   "\[IndentingNewLine]", 
   RowBox[{
    RowBox[{"XamXammale", "=", 
     RowBox[{
      RowBox[{"(", 
       RowBox[{"1", "-", "kXXmm"}], ")"}], 
      RowBox[{"(", 
       RowBox[{"Xamfs", " ", "Xamms"}], ")"}]}]}], ";"}], 
   "\[IndentingNewLine]", "\[IndentingNewLine]", 
   RowBox[{"(*", 
    RowBox[{"Xm", "-", 
     RowBox[{"Ym", " ", "females"}]}], "*)"}], "\[IndentingNewLine]", 
   RowBox[{
    RowBox[{"XAmYAmfemale", "=", 
     RowBox[{"kXYmm", 
      RowBox[{"(", 
       RowBox[{
        RowBox[{"XAmfs", " ", "YAmms"}], "+", 
        RowBox[{"YAmfs", " ", "XAmms"}]}], " ", ")"}]}]}], ";"}], 
   "\[IndentingNewLine]", 
   RowBox[{
    RowBox[{"XAmYamfemale", "=", 
     RowBox[{"kXYmm", 
      RowBox[{"(", 
       RowBox[{
        RowBox[{"XAmfs", " ", "Yamms"}], "+", 
        RowBox[{"Yamfs", " ", "XAmms"}]}], " ", ")"}]}]}], ";"}], 
   "\[IndentingNewLine]", 
   RowBox[{
    RowBox[{"XamYAmfemale", "=", 
     RowBox[{"kXYmm", 
      RowBox[{"(", 
       RowBox[{
        RowBox[{"Xamfs", " ", "YAmms"}], "+", 
        RowBox[{"YAmfs", " ", "Xamms"}]}], " ", ")"}]}]}], ";"}], 
   "\[IndentingNewLine]", 
   RowBox[{
    RowBox[{"XamYamfemale", "=", 
     RowBox[{"kXYmm", 
      RowBox[{"(", 
       RowBox[{
        RowBox[{"Xamfs", " ", "Yamms"}], "+", 
        RowBox[{"Yamfs", " ", "Xamms"}]}], ")"}]}]}], ";"}], 
   "\[IndentingNewLine]", 
   RowBox[{"(*", 
    RowBox[{"Xm", "-", 
     RowBox[{"Ym", " ", "males"}]}], "*)"}], "\[IndentingNewLine]", 
   RowBox[{
    RowBox[{"XAmYAmmale", "=", 
     RowBox[{
      RowBox[{"(", 
       RowBox[{"1", "-", "kXYmm"}], ")"}], 
      RowBox[{"(", 
       RowBox[{
        RowBox[{"XAmfs", " ", "YAmms"}], "+", 
        RowBox[{"YAmfs", " ", "XAmms"}]}], " ", ")"}]}]}], ";"}], 
   "\[IndentingNewLine]", 
   RowBox[{
    RowBox[{"XAmYammale", "=", 
     RowBox[{
      RowBox[{"(", 
       RowBox[{"1", "-", "kXYmm"}], ")"}], 
      RowBox[{"(", 
       RowBox[{
        RowBox[{"XAmfs", " ", "Yamms"}], "+", 
        RowBox[{"Yamfs", " ", "XAmms"}]}], " ", ")"}]}]}], ";"}], 
   "\[IndentingNewLine]", 
   RowBox[{
    RowBox[{"XamYAmmale", "=", 
     RowBox[{
      RowBox[{"(", 
       RowBox[{"1", "-", "kXYmm"}], ")"}], 
      RowBox[{"(", 
       RowBox[{
        RowBox[{"Xamfs", " ", "YAmms"}], "+", 
        RowBox[{"YAmfs", " ", "Xamms"}]}], " ", ")"}]}]}], ";"}], 
   "\[IndentingNewLine]", 
   RowBox[{
    RowBox[{"XamYammale", "=", 
     RowBox[{
      RowBox[{"(", 
       RowBox[{"1", "-", "kXYmm"}], ")"}], 
      RowBox[{"(", 
       RowBox[{
        RowBox[{"Xamfs", " ", "Yamms"}], "+", 
        RowBox[{"Yamfs", " ", "Xamms"}]}], ")"}]}]}], ";"}], 
   "\[IndentingNewLine]", "\[IndentingNewLine]", 
   RowBox[{"(*", 
    RowBox[{"Ym", "-", 
     RowBox[{"Ym", " ", "females"}]}], "*)"}], "\[IndentingNewLine]", 
   RowBox[{
    RowBox[{"YAmYAmfemale", "=", 
     RowBox[{"kYYmm", 
      RowBox[{"(", 
       RowBox[{"YAmfs", " ", "YAmms"}], ")"}]}]}], ";"}], 
   "\[IndentingNewLine]", 
   RowBox[{
    RowBox[{"YAmYamfemale", "=", 
     RowBox[{"kYYmm", 
      RowBox[{"(", 
       RowBox[{
        RowBox[{"YAmfs", " ", "Yamms"}], "+", 
        RowBox[{"Yamfs", " ", "YAmms"}]}], ")"}]}]}], ";"}], 
   "\[IndentingNewLine]", 
   RowBox[{
    RowBox[{"YamYamfemale", "=", 
     RowBox[{"kYYmm", 
      RowBox[{"(", 
       RowBox[{"Yamfs", " ", "Yamms"}], ")"}]}]}], ";"}], 
   "\[IndentingNewLine]", 
   RowBox[{"(*", 
    RowBox[{"Ym", "-", 
     RowBox[{"Ym", " ", "males"}]}], "*)"}], "\[IndentingNewLine]", 
   RowBox[{
    RowBox[{"YAmYAmmale", "=", 
     RowBox[{
      RowBox[{"(", 
       RowBox[{"1", "-", "kYYmm"}], ")"}], 
      RowBox[{"(", 
       RowBox[{"YAmfs", " ", "YAmms"}], ")"}]}]}], ";"}], 
   "\[IndentingNewLine]", 
   RowBox[{
    RowBox[{"YAmYammale", "=", 
     RowBox[{
      RowBox[{"(", 
       RowBox[{"1", "-", "kYYmm"}], ")"}], 
      RowBox[{"(", 
       RowBox[{
        RowBox[{"YAmfs", " ", "Yamms"}], "+", 
        RowBox[{"Yamfs", " ", "YAmms"}]}], ")"}]}]}], ";"}], 
   "\[IndentingNewLine]", 
   RowBox[{
    RowBox[{"YamYammale", "=", 
     RowBox[{
      RowBox[{"(", 
       RowBox[{"1", "-", "kYYmm"}], ")"}], 
      RowBox[{"(", 
       RowBox[{"Yamfs", " ", "Yamms"}], ")"}]}]}], ";"}]}]}]], "Input",
 CellChangeTimes->{{3.675646256909181*^9, 3.675646272815617*^9}, {
   3.675646370257011*^9, 3.67564637079287*^9}, {3.675646404699778*^9, 
   3.675646517567526*^9}, {3.675646573911735*^9, 3.675646591557143*^9}, {
   3.675646627619878*^9, 3.67564663177063*^9}, {3.675646667841331*^9, 
   3.675646747122738*^9}, {3.675691396390801*^9, 3.675691472391663*^9}, {
   3.675691536695323*^9, 3.675691538414453*^9}, {3.675691639085917*^9, 
   3.675691650195237*^9}, {3.675691682513646*^9, 3.675691696533524*^9}, {
   3.675691755294464*^9, 3.6756917629827957`*^9}, {3.675691824386702*^9, 
   3.675691852603437*^9}, {3.675692700413486*^9, 3.675692712195026*^9}, {
   3.67569296671769*^9, 3.675692967464675*^9}, {3.6756930389284983`*^9, 
   3.675693095368285*^9}, {3.675693137308187*^9, 3.675693184356132*^9}, {
   3.675693221908244*^9, 3.6756932234970217`*^9}, {3.675693268122773*^9, 
   3.675693270392726*^9}, {3.675693410576119*^9, 3.675693460007984*^9}, {
   3.675693492300033*^9, 3.675693533360964*^9}, 3.675693600152028*^9, {
   3.675702177145516*^9, 3.675702196152766*^9}, {3.6757023129704742`*^9, 
   3.675702317051364*^9}, {3.675792623150811*^9, 3.675792640133086*^9}, {
   3.675792682078307*^9, 3.675792755658676*^9}, {3.676678000228277*^9, 
   3.676678010863949*^9}, {3.6766780462191133`*^9, 3.676678234810701*^9}, 
   3.676678754031591*^9, {3.6766789631458273`*^9, 3.6766789866065598`*^9}, {
   3.6773501706938*^9, 3.677350364151083*^9}, {3.6773554003020287`*^9, 
   3.677355411423438*^9}, {3.677355555521697*^9, 3.6773556751155987`*^9}, 
   3.677355718800969*^9, {3.67735575116963*^9, 3.677356038432816*^9}, {
   3.677356069249213*^9, 3.677356231234989*^9}, {3.677356275573696*^9, 
   3.6773563630366507`*^9}, {3.677356569358673*^9, 3.677356580776696*^9}, {
   3.6773566473523827`*^9, 3.6773566482388144`*^9}, {3.6773569221392736`*^9, 
   3.677356990418913*^9}, 3.677357110694276*^9, {3.677357168972973*^9, 
   3.677357178988896*^9}, {3.6773572464786158`*^9, 3.677357256973176*^9}, {
   3.692607482918594*^9, 3.692607562022428*^9}, {3.692607677844507*^9, 
   3.692607684925638*^9}, {3.692607759761586*^9, 3.6926077850809317`*^9}, {
   3.692607998613825*^9, 3.6926080004600487`*^9}, {3.692608070452877*^9, 
   3.692608147633994*^9}, {3.692608481077488*^9, 3.692608642425398*^9}, {
   3.692608677460805*^9, 3.69260873674555*^9}, {3.6932296102697573`*^9, 
   3.69322968247619*^9}, {3.693229718613497*^9, 3.693229720555057*^9}, {
   3.6932297511799517`*^9, 3.693229751928891*^9}, {3.6932298389055443`*^9, 
   3.693229854105813*^9}, {3.6932301198254623`*^9, 3.693230351656516*^9}, 
   3.693230443086404*^9, {3.693230844018053*^9, 3.69323092471837*^9}, {
   3.693231006361135*^9, 3.693231157787734*^9}, {3.693231200385848*^9, 
   3.693231265848288*^9}, {3.693231335040118*^9, 3.693231354057026*^9}, {
   3.693231392694023*^9, 3.693231544775403*^9}, {3.693551693042326*^9, 
   3.693551931317341*^9}, {3.693554751753791*^9, 3.6935548758258*^9}, {
   3.7180416299435883`*^9, 3.7180417918170567`*^9}},
 ExpressionUUID -> "b025d7f9-c083-402e-97de-c7e960a8cb22"],

Cell["Check that they sum to one", "Text",
 CellChangeTimes->{{3.6766799013673363`*^9, 3.676679909235434*^9}, {
  3.676718082064983*^9, 3.6767180822254133`*^9}, {3.676718201654763*^9, 
  3.676718215366107*^9}},ExpressionUUID->"5393520f-b97b-439a-828c-\
75cad95f4574"],

Cell[CellGroupData[{

Cell[BoxData[
 RowBox[{
  RowBox[{"1", "==", 
   RowBox[{
   "XAMXAMfemale", "+", "XAMXaMfemale", "+", "XaMXaMfemale", "+", 
    "\[IndentingNewLine]", "XAMXAMmale", "+", "XAMXaMmale", "+", "XaMXaMmale",
     "+", "\[IndentingNewLine]", "XAMYAMmale", "+", "XAMYaMmale", "+", 
    "XaMYAMmale", "+", "XaMYaMmale", "+", "\[IndentingNewLine]", 
    "XAMYAMfemale", "+", "XAMYaMfemale", "+", "XaMYAMfemale", "+", 
    "XaMYaMfemale", "+", "\[IndentingNewLine]", "YAMYAMmale", "+", 
    "YAMYaMmale", "+", "YaMYaMmale", "+", "\[IndentingNewLine]", 
    "YAMYAMfemale", "+", "YAMYaMfemale", "+", "YaMYaMfemale", "+", 
    "\[IndentingNewLine]", "XAmXAMfemale", "+", "XAmXaMfemale", "+", 
    "XAMXamfemale", "+", "XamXaMfemale", "+", "\[IndentingNewLine]", 
    "XAmXAMmale", "+", "XAmXaMmale", "+", "XAMXammale", "+", "XamXaMmale", 
    "+", "\[IndentingNewLine]", "XAmYAMfemale", "+", "XAmYaMfemale", "+", 
    "XamYAMfemale", "+", "XamYaMfemale", "+", "\[IndentingNewLine]", 
    "XAmYAMmale", "+", "XAmYaMmale", "+", "XamYAMmale", "+", "XamYaMmale", 
    "+", "\[IndentingNewLine]", "XAMYAmfemale", "+", "XAMYamfemale", "+", 
    "XaMYAmfemale", "+", "XaMYamfemale", "+", "\[IndentingNewLine]", 
    "XAMYAmmale", "+", "XAMYammale", "+", "XaMYAmmale", "+", "XaMYammale", 
    "+", "\[IndentingNewLine]", "YAmYAMfemale", "+", "YAmYaMfemale", "+", 
    "YamYAMfemale", "+", "YamYaMfemale", "+", "\[IndentingNewLine]", 
    "YAmYAMmale", "+", "YAmYaMmale", "+", "YamYAMmale", "+", "YamYaMmale", 
    "+", "\[IndentingNewLine]", "XAmXAmfemale", "+", "XAmXamfemale", "+", 
    "XamXamfemale", "+", "\[IndentingNewLine]", "XAmXAmmale", "+", 
    "XAmXammale", "+", "XamXammale", "+", "\[IndentingNewLine]", 
    "XAmYAmfemale", "+", "XAmYamfemale", "+", "XamYAmfemale", "+", 
    "XamYamfemale", "+", "\[IndentingNewLine]", "XAmYAmmale", "+", 
    "XAmYammale", "+", "XamYAmmale", "+", "XamYammale", "+", 
    "\[IndentingNewLine]", "YAmYAmfemale", "+", "YAmYamfemale", "+", 
    "YamYamfemale", "+", "\[IndentingNewLine]", "YAmYAmmale", "+", 
    "YAmYammale", "+", "YamYammale"}]}], "//", "Factor"}]], "Input",
 CellChangeTimes->{{3.693231615849169*^9, 3.693231864929265*^9}, {
  3.693232035257275*^9, 3.693232118965827*^9}, {3.693551943982243*^9, 
  3.693551973943201*^9}},
 ExpressionUUID -> "6170da69-324a-4a66-97d4-4852cfc35b54"],

Cell[BoxData["True"], "Output",
 CellChangeTimes->{
  3.6932317684020853`*^9, {3.693231849530023*^9, 3.693231865417522*^9}, 
   3.693232048676394*^9, 3.6932321195813427`*^9, 3.693550498613508*^9, 
   3.6935519358551083`*^9, 3.693551975013875*^9, 3.693554808694509*^9, 
   3.693554893614181*^9, 3.693565828580989*^9, 3.693574256568654*^9, 
   3.69357496216392*^9, 3.693575035633862*^9, 3.693633040117939*^9, 
   3.693641910641148*^9, 3.6949536024849577`*^9, 3.71450485269176*^9, 
   3.715094486807276*^9, 3.718039919086247*^9, 3.7180418026915083`*^9, 
   3.718977192758361*^9, 3.7190780327737713`*^9, 3.71914637046354*^9, 
   3.719155985885704*^9, 3.719257266087811*^9, 3.7193397586127367`*^9, 
   3.719511364463332*^9, 3.7195179486368227`*^9, 3.719756647176693*^9, 
   3.719844315155212*^9, 3.719933951909533*^9, 3.719937134448132*^9, 
   3.71995324400161*^9, 3.719954412826165*^9, 3.720191219650531*^9, 
   3.7203555036669683`*^9, 3.7203681263864317`*^9, 3.720445912312107*^9, 
   3.7204504753428583`*^9, 3.7204513272907333`*^9, 3.720464503733055*^9, 
   3.724291360439536*^9, 3.7251145400424137`*^9, 3.7251357777154913`*^9, 
   3.725385221086349*^9, 3.7256315137031813`*^9, 3.725716618297908*^9, 
   3.726603633806148*^9, 3.7266905957955513`*^9, 3.726910214406562*^9, 
   3.726919757738998*^9, 3.726946704437058*^9, 3.732976549429654*^9, 
   3.735584706486184*^9},
 ExpressionUUID -> "afd51ef4-4f77-482a-96f4-6084062716b6"]
}, Closed]]
}, Closed]],

Cell[CellGroupData[{

Cell["Diploid selection", "Subsection",
 CellChangeTimes->{{3.676680414738653*^9, 3.676680417091516*^9}, {
  3.724291152401894*^9, 3.7242911741835423`*^9}, {3.724291224643456*^9, 
  3.724291250432838*^9}, {3.724291342568231*^9, 3.724291343157257*^9}, {
  3.7251160570582733`*^9, 
  3.725116057864832*^9}},ExpressionUUID->"9d35f4af-b76d-4763-8775-\
0416bf9b3d27"],

Cell["\<\
We next model selection in diploids, which can differ among the sexes. Let \
FAA, FAa, and Faa be the relative fitnesses of females homozygous for allele \
A, heterozygous, or homozygous for allele a at the autosomal locus. Similarly \
we use MAA, MAa, and Maa in males. Frequencies after selection in diploids \
are indicated by appending an s to the name\
\>", "Text",
 CellChangeTimes->{{3.6756467552456417`*^9, 3.67564676342205*^9}, {
  3.675702725992881*^9, 3.67570275267984*^9}, {3.6766799909212923`*^9, 
  3.676680143326602*^9}, {3.6767190998603992`*^9, 3.676719104009471*^9}, {
  3.693233376957206*^9, 3.6932333834651117`*^9}, {3.718042223147255*^9, 
  3.71804222828102*^9}},ExpressionUUID->"fa966836-a0b6-45c5-8660-\
b8550e95df4c"],

Cell[BoxData[
 RowBox[{
  RowBox[{"(*", 
   RowBox[{"mean", " ", "male", " ", "fitness"}], "*)"}], 
  "\[IndentingNewLine]", 
  RowBox[{
   RowBox[{
    RowBox[{"wbarM", "=", "\[IndentingNewLine]", 
     RowBox[{
      RowBox[{"MAA", " ", "XAMXAMmale"}], "+", 
      RowBox[{"MAa", " ", "XAMXaMmale"}], "+", 
      RowBox[{"Maa", " ", "XaMXaMmale"}], "+", "\[IndentingNewLine]", 
      RowBox[{"MAA", " ", "XAMYAMmale"}], "+", 
      RowBox[{"MAa", " ", 
       RowBox[{"(", 
        RowBox[{"XAMYaMmale", "+", "XaMYAMmale"}], ")"}]}], "+", 
      RowBox[{"Maa", " ", "XaMYaMmale"}], "+", "\[IndentingNewLine]", 
      RowBox[{"MAA", " ", "YAMYAMmale"}], "+", 
      RowBox[{"MAa", " ", "YAMYaMmale"}], "+", 
      RowBox[{"Maa", " ", "YaMYaMmale"}], "+", "\[IndentingNewLine]", 
      RowBox[{"MAA", " ", "XAmXAMmale"}], "+", 
      RowBox[{"MAa", " ", 
       RowBox[{"(", 
        RowBox[{"XAmXaMmale", "+", "XAMXammale"}], ")"}]}], "+", 
      RowBox[{"Maa", " ", "XamXaMmale"}], "+", "\[IndentingNewLine]", 
      RowBox[{"MAA", " ", "XAmYAMmale"}], "+", 
      RowBox[{"MAa", " ", 
       RowBox[{"(", 
        RowBox[{"XAmYaMmale", "+", "XamYAMmale"}], ")"}]}], "+", 
      RowBox[{"Maa", " ", "XamYaMmale"}], "+", "\[IndentingNewLine]", 
      RowBox[{"MAA", " ", "XAMYAmmale"}], "+", 
      RowBox[{"MAa", 
       RowBox[{"(", 
        RowBox[{"XAMYammale", "+", "XaMYAmmale"}], ")"}]}], "+", 
      RowBox[{"Maa", " ", "XaMYammale"}], "+", "\[IndentingNewLine]", 
      RowBox[{"MAA", " ", "YAmYAMmale"}], "+", 
      RowBox[{"MAa", " ", 
       RowBox[{"(", 
        RowBox[{"YAmYaMmale", "+", "YamYAMmale"}], ")"}]}], "+", 
      RowBox[{"Maa", " ", "YamYaMmale"}], "+", "\[IndentingNewLine]", 
      RowBox[{"MAA", " ", "XAmXAmmale"}], "+", 
      RowBox[{"MAa", " ", "XAmXammale"}], "+", 
      RowBox[{"Maa", " ", "XamXammale"}], "+", "\[IndentingNewLine]", 
      RowBox[{"MAA", " ", "XAmYAmmale"}], "+", 
      RowBox[{"MAa", " ", 
       RowBox[{"(", 
        RowBox[{"XAmYammale", "+", "XamYAmmale"}], ")"}]}], "+", 
      RowBox[{"Maa", " ", "XamYammale"}], "+", "\[IndentingNewLine]", 
      RowBox[{"MAA", " ", "YAmYAmmale"}], "+", 
      RowBox[{"MAa", " ", "YAmYammale"}], "+", 
      RowBox[{"Maa", " ", "YamYammale"}]}]}], ";"}], "\[IndentingNewLine]", 
   "\[IndentingNewLine]", 
   RowBox[{
    RowBox[{"XAMXAMmales", "=", 
     RowBox[{"MAA", " ", 
      RowBox[{"XAMXAMmale", "/", "wbarM"}]}]}], ";"}], "\[IndentingNewLine]", 
   
   RowBox[{
    RowBox[{"XAMXaMmales", "=", 
     RowBox[{"MAa", " ", 
      RowBox[{"XAMXaMmale", "/", "wbarM"}]}]}], ";"}], "\[IndentingNewLine]", 
   
   RowBox[{
    RowBox[{"XaMXaMmales", "=", 
     RowBox[{"Maa", " ", 
      RowBox[{"XaMXaMmale", "/", "wbarM"}]}]}], ";"}], "\[IndentingNewLine]", 
   "\[IndentingNewLine]", 
   RowBox[{
    RowBox[{"XAMYAMmales", "=", 
     RowBox[{"MAA", " ", 
      RowBox[{"XAMYAMmale", "/", "wbarM"}]}]}], ";"}], "\[IndentingNewLine]", 
   
   RowBox[{
    RowBox[{"XAMYaMmales", "=", 
     RowBox[{"MAa", " ", 
      RowBox[{"XAMYaMmale", "/", "wbarM"}]}]}], ";"}], "\[IndentingNewLine]", 
   
   RowBox[{
    RowBox[{"XaMYAMmales", "=", 
     RowBox[{"MAa", " ", 
      RowBox[{"XaMYAMmale", "/", "wbarM"}]}]}], ";"}], "\[IndentingNewLine]", 
   
   RowBox[{
    RowBox[{"XaMYaMmales", "=", 
     RowBox[{"Maa", " ", 
      RowBox[{"XaMYaMmale", "/", "wbarM"}]}]}], ";"}], "\[IndentingNewLine]", 
   "\[IndentingNewLine]", 
   RowBox[{
    RowBox[{"YAMYAMmales", "=", 
     RowBox[{"MAA", " ", 
      RowBox[{"YAMYAMmale", "/", "wbarM"}]}]}], ";"}], "\[IndentingNewLine]", 
   
   RowBox[{
    RowBox[{"YAMYaMmales", "=", 
     RowBox[{"MAa", " ", 
      RowBox[{"YAMYaMmale", "/", "wbarM"}]}]}], ";"}], "\[IndentingNewLine]", 
   
   RowBox[{
    RowBox[{"YaMYaMmales", "=", 
     RowBox[{"Maa", " ", 
      RowBox[{"YaMYaMmale", "/", "wbarM"}]}]}], ";"}], "\[IndentingNewLine]", 
   "\[IndentingNewLine]", 
   RowBox[{
    RowBox[{"XAmXAMmales", "=", 
     RowBox[{"MAA", " ", 
      RowBox[{"XAmXAMmale", "/", "wbarM"}]}]}], ";"}], "\[IndentingNewLine]", 
   
   RowBox[{
    RowBox[{"XAmXaMmales", "=", 
     RowBox[{"MAa", " ", 
      RowBox[{"XAmXaMmale", "/", "wbarM"}]}]}], ";"}], "\[IndentingNewLine]", 
   
   RowBox[{
    RowBox[{"XAMXammales", "=", 
     RowBox[{"MAa", " ", 
      RowBox[{"XAMXammale", "/", "wbarM"}]}]}], ";"}], "\[IndentingNewLine]", 
   
   RowBox[{
    RowBox[{"XamXaMmales", "=", 
     RowBox[{"Maa", " ", 
      RowBox[{"XamXaMmale", "/", "wbarM"}]}]}], ";"}], "\[IndentingNewLine]", 
   "\[IndentingNewLine]", 
   RowBox[{
    RowBox[{"XAmYAMmales", "=", 
     RowBox[{"MAA", " ", 
      RowBox[{"XAmYAMmale", "/", "wbarM"}]}]}], ";"}], "\[IndentingNewLine]", 
   
   RowBox[{
    RowBox[{"XAmYaMmales", "=", 
     RowBox[{"MAa", " ", 
      RowBox[{"XAmYaMmale", "/", "wbarM"}]}]}], ";"}], "\[IndentingNewLine]", 
   
   RowBox[{
    RowBox[{"XamYAMmales", "=", 
     RowBox[{"MAa", " ", 
      RowBox[{"XamYAMmale", "/", "wbarM"}]}]}], ";"}], "\[IndentingNewLine]", 
   
   RowBox[{
    RowBox[{"XamYaMmales", "=", 
     RowBox[{"Maa", " ", 
      RowBox[{"XamYaMmale", "/", "wbarM"}]}]}], ";"}], "\[IndentingNewLine]", 
   "\[IndentingNewLine]", 
   RowBox[{
    RowBox[{"XAMYAmmales", "=", 
     RowBox[{"MAA", " ", 
      RowBox[{"XAMYAmmale", "/", "wbarM"}]}]}], ";"}], "\[IndentingNewLine]", 
   
   RowBox[{
    RowBox[{"XAMYammales", "=", 
     RowBox[{"MAa", " ", 
      RowBox[{"XAMYammale", "/", "wbarM"}]}]}], ";"}], "\[IndentingNewLine]", 
   
   RowBox[{
    RowBox[{"XaMYAmmales", "=", 
     RowBox[{"MAa", " ", 
      RowBox[{"XaMYAmmale", "/", "wbarM"}]}]}], ";"}], "\[IndentingNewLine]", 
   
   RowBox[{
    RowBox[{"XaMYammales", "=", 
     RowBox[{"Maa", " ", 
      RowBox[{"XaMYammale", "/", "wbarM"}]}]}], ";"}], "\[IndentingNewLine]", 
   "\[IndentingNewLine]", 
   RowBox[{
    RowBox[{"YAmYAMmales", "=", 
     RowBox[{"MAA", " ", 
      RowBox[{"YAmYAMmale", "/", "wbarM"}]}]}], ";"}], "\[IndentingNewLine]", 
   
   RowBox[{
    RowBox[{"YAmYaMmales", "=", 
     RowBox[{"MAa", " ", 
      RowBox[{"YAmYaMmale", "/", "wbarM"}]}]}], ";"}], "\[IndentingNewLine]", 
   
   RowBox[{
    RowBox[{"YamYAMmales", "=", 
     RowBox[{"MAa", " ", 
      RowBox[{"YamYAMmale", "/", "wbarM"}]}]}], ";"}], "\[IndentingNewLine]", 
   
   RowBox[{
    RowBox[{"YamYaMmales", "=", 
     RowBox[{"Maa", " ", 
      RowBox[{"YamYaMmale", "/", "wbarM"}]}]}], ";"}], "\[IndentingNewLine]", 
   "\[IndentingNewLine]", 
   RowBox[{
    RowBox[{"XAmXAmmales", "=", 
     RowBox[{"MAA", " ", 
      RowBox[{"XAmXAmmale", "/", "wbarM"}]}]}], ";"}], "\[IndentingNewLine]", 
   
   RowBox[{
    RowBox[{"XAmXammales", "=", 
     RowBox[{"MAa", " ", 
      RowBox[{"XAmXammale", "/", "wbarM"}]}]}], ";"}], "\[IndentingNewLine]", 
   
   RowBox[{
    RowBox[{"XamXammales", "=", 
     RowBox[{"Maa", " ", 
      RowBox[{"XamXammale", "/", "wbarM"}]}]}], ";"}], "\[IndentingNewLine]", 
   "\[IndentingNewLine]", 
   RowBox[{
    RowBox[{"XAmYAmmales", "=", 
     RowBox[{"MAA", " ", 
      RowBox[{"XAmYAmmale", "/", "wbarM"}]}]}], ";"}], "\[IndentingNewLine]", 
   
   RowBox[{
    RowBox[{"XAmYammales", "=", 
     RowBox[{"MAa", " ", 
      RowBox[{"XAmYammale", "/", "wbarM"}]}]}], ";"}], "\[IndentingNewLine]", 
   
   RowBox[{
    RowBox[{"XamYAmmales", "=", 
     RowBox[{"MAa", " ", 
      RowBox[{"XamYAmmale", "/", "wbarM"}]}]}], ";"}], "\[IndentingNewLine]", 
   
   RowBox[{
    RowBox[{"XamYammales", "=", 
     RowBox[{"Maa", " ", 
      RowBox[{"XamYammale", "/", "wbarM"}]}]}], ";"}], "\[IndentingNewLine]", 
   "\[IndentingNewLine]", 
   RowBox[{
    RowBox[{"YAmYAmmales", "=", 
     RowBox[{"MAA", " ", 
      RowBox[{"YAmYAmmale", "/", "wbarM"}]}]}], ";"}], "\[IndentingNewLine]", 
   
   RowBox[{
    RowBox[{"YAmYammales", "=", 
     RowBox[{"MAa", " ", 
      RowBox[{"YAmYammale", "/", "wbarM"}]}]}], ";"}], "\[IndentingNewLine]", 
   
   RowBox[{
    RowBox[{"YamYammales", "=", 
     RowBox[{"Maa", " ", 
      RowBox[{"YamYammale", "/", "wbarM"}]}]}], ";"}]}]}]], "Input",
 CellChangeTimes->{{3.675646788099258*^9, 3.675646827315172*^9}, {
   3.675646906255657*^9, 3.6756471746197577`*^9}, {3.6756477305962267`*^9, 
   3.675647791098443*^9}, {3.675693609968581*^9, 3.6756936401475143`*^9}, {
   3.675702773030509*^9, 3.675702825109133*^9}, {3.6757958668524837`*^9, 
   3.675796079670739*^9}, {3.675796179417987*^9, 3.675796260462306*^9}, {
   3.675796480404418*^9, 3.675796481420582*^9}, {3.675796553441423*^9, 
   3.67579667834494*^9}, {3.6757967212634993`*^9, 3.67579673565335*^9}, {
   3.675796766370957*^9, 3.675796913595641*^9}, {3.675796952452533*^9, 
   3.675796955994008*^9}, {3.6757970625420837`*^9, 3.675797062966584*^9}, {
   3.675797156973634*^9, 3.675797157898295*^9}, {3.675797509731503*^9, 
   3.6757975122266283`*^9}, 3.6757987828785143`*^9, {3.675798997687969*^9, 
   3.675798999203364*^9}, {3.67668015749852*^9, 3.676680334093931*^9}, {
   3.677350482152772*^9, 3.677350828592389*^9}, {3.677357205327866*^9, 
   3.677357207661775*^9}, {3.677357311911889*^9, 3.677357463801149*^9}, {
   3.67735749619882*^9, 3.677357579598115*^9}, {3.693232202076263*^9, 
   3.693232212574875*^9}, {3.693232268509738*^9, 3.693232297348093*^9}, {
   3.69323246681604*^9, 3.6932325041348553`*^9}, {3.69323254850172*^9, 
   3.693232640999236*^9}, {3.693232845909175*^9, 3.6932330063898907`*^9}, {
   3.6932330576516943`*^9, 3.6932332753086443`*^9}, {3.693553557673321*^9, 
   3.6935535814322844`*^9}, {3.693553634606389*^9, 3.693553689562615*^9}, {
   3.7180443831536493`*^9, 3.718044384931617*^9}, {3.724291218780158*^9, 
   3.724291219901868*^9}, {3.724291267715035*^9, 3.724291268881072*^9}},
 ExpressionUUID -> "3cd7ac59-3fbc-47a0-931c-e5445a0a5038"],

Cell["Frequency of males after diploid selection should sum to 1", "Text",
 CellChangeTimes->{{3.6932333474170847`*^9, 3.693233359512849*^9}, 
   3.724292284205789*^9},ExpressionUUID->"9824392e-9da8-4ed2-9e7c-\
1294fd3f0a2a"],

Cell[CellGroupData[{

Cell[BoxData[
 RowBox[{
  RowBox[{"1", "\[Equal]", 
   RowBox[{
   "XAMXAMmales", "+", "XAMXaMmales", "+", "XaMXaMmales", "+", 
    "\[IndentingNewLine]", "XAMYAMmales", "+", "XAMYaMmales", "+", 
    "XaMYAMmales", "+", "XaMYaMmales", "+", "\[IndentingNewLine]", 
    "YAMYAMmales", "+", "YAMYaMmales", "+", "YaMYaMmales", "+", 
    "\[IndentingNewLine]", "XAmXAMmales", "+", "XAmXaMmales", "+", 
    "XAMXammales", "+", "XamXaMmales", "+", "\[IndentingNewLine]", 
    "XAmYAMmales", "+", "XAmYaMmales", "+", "XamYAMmales", "+", "XamYaMmales",
     "+", "\[IndentingNewLine]", "XAMYAmmales", "+", "XAMYammales", "+", 
    "XaMYAmmales", "+", "XaMYammales", "+", "\[IndentingNewLine]", 
    "YAmYAMmales", "+", "YAmYaMmales", "+", "YamYAMmales", "+", "YamYaMmales",
     "+", "\[IndentingNewLine]", "XAmXAmmales", "+", "XAmXammales", "+", 
    "XamXammales", "+", "\[IndentingNewLine]", "XAmYAmmales", "+", 
    "XAmYammales", "+", "XamYAmmales", "+", "XamYammales", "+", 
    "\[IndentingNewLine]", "YAmYAmmales", "+", "YAmYammales", "+", 
    "YamYammales"}]}], "//", "Factor"}]], "Input",
 CellChangeTimes->{{3.69323329726197*^9, 3.693233344611611*^9}, {
  3.693553698291501*^9, 3.693553729917019*^9}, {3.693553787227764*^9, 
  3.6935538125551043`*^9}},
 ExpressionUUID -> "6e45ab90-da29-4c62-8572-143ea377913f"],

Cell[BoxData["True"], "Output",
 CellChangeTimes->{{3.693233323118504*^9, 3.6932333337187967`*^9}, 
   3.693550499348648*^9, 3.693553866971203*^9, 3.6935550262367973`*^9, 
   3.693565829242177*^9, 3.6935742572968473`*^9, 3.693574963036375*^9, 
   3.693575036211216*^9, 3.693633043023019*^9, 3.6936419116273518`*^9, 
   3.694953603496923*^9, 3.714504853571773*^9, 3.715094487567519*^9, 
   3.718039931282803*^9, 3.718042238718799*^9, 3.71897724623388*^9, 
   3.719078033665917*^9, 3.719146371568232*^9, 3.719155986825791*^9, 
   3.719257266920673*^9, 3.719339759520007*^9, 3.719511365617733*^9, 
   3.719517949623406*^9, 3.719756648280581*^9, 3.7198443159918547`*^9, 
   3.719933953248218*^9, 3.71993713523094*^9, 3.71995324499679*^9, 
   3.719954413843121*^9, 3.720191220924768*^9, 3.720355504658093*^9, 
   3.720368127743009*^9, 3.720445913249909*^9, 3.720450476401968*^9, 
   3.720451328226404*^9, 3.720464504643621*^9, 3.724291361438209*^9, 
   3.725116053686154*^9, 3.7251357785861893`*^9, 3.72538522195479*^9, 
   3.725631514558009*^9, 3.725716619193825*^9, 3.726603634715313*^9, 
   3.7266905968456078`*^9, 3.726910215335855*^9, 3.7269197587023983`*^9, 
   3.726946705989397*^9, 3.732976550242777*^9, 3.735584707506969*^9},
 ExpressionUUID -> "86db786a-7e2a-4d26-b4f0-a3c5c2592d25"]
}, Closed]],

Cell[BoxData[
 RowBox[{
  RowBox[{"(*", 
   RowBox[{"mean", " ", "female", " ", "fitness"}], "*)"}], 
  "\[IndentingNewLine]", 
  RowBox[{
   RowBox[{
    RowBox[{"wbarF", "=", 
     RowBox[{
      RowBox[{"FAA", " ", "XAMXAMfemale"}], "+", 
      RowBox[{"FAa", " ", "XAMXaMfemale"}], "+", 
      RowBox[{"Faa", " ", "XaMXaMfemale"}], "+", "\[IndentingNewLine]", 
      RowBox[{"FAA", " ", "XAMYAMfemale"}], "+", 
      RowBox[{"FAa", " ", 
       RowBox[{"(", 
        RowBox[{"XAMYaMfemale", "+", "XaMYAMfemale"}], ")"}]}], "+", 
      RowBox[{"Faa", " ", "XaMYaMfemale"}], "+", "\[IndentingNewLine]", 
      RowBox[{"FAA", " ", "YAMYAMfemale"}], "+", 
      RowBox[{"FAa", " ", "YAMYaMfemale"}], "+", 
      RowBox[{"Faa", " ", "YaMYaMfemale"}], "+", "\[IndentingNewLine]", 
      RowBox[{"FAA", " ", "XAmXAMfemale"}], "+", 
      RowBox[{"FAa", " ", "XAmXaMfemale"}], "+", 
      RowBox[{"FAa", " ", "XAMXamfemale"}], "+", 
      RowBox[{"Faa", " ", "XamXaMfemale"}], "+", "\[IndentingNewLine]", 
      RowBox[{"FAA", " ", "XAmYAMfemale"}], "+", 
      RowBox[{"FAa", " ", "XAmYaMfemale"}], "+", 
      RowBox[{"FAa", " ", "XamYAMfemale"}], "+", 
      RowBox[{"Faa", " ", "XamYaMfemale"}], "+", "\[IndentingNewLine]", 
      RowBox[{"FAA", " ", "XAMYAmfemale"}], "+", 
      RowBox[{"FAa", " ", "XAMYamfemale"}], "+", 
      RowBox[{"FAa", " ", "XaMYAmfemale"}], "+", 
      RowBox[{"Faa", " ", "XaMYamfemale"}], "+", "\[IndentingNewLine]", 
      RowBox[{"FAA", " ", "YAmYAMfemale"}], "+", 
      RowBox[{"FAa", " ", "YAmYaMfemale"}], "+", 
      RowBox[{"FAa", " ", "YamYAMfemale"}], "+", 
      RowBox[{"Faa", " ", "YamYaMfemale"}], "+", "\[IndentingNewLine]", 
      RowBox[{"FAA", " ", "XAmXAmfemale"}], "+", 
      RowBox[{"FAa", " ", "XAmXamfemale"}], "+", 
      RowBox[{"Faa", " ", "XamXamfemale"}], "+", "\[IndentingNewLine]", 
      RowBox[{"FAA", " ", "XAmYAmfemale"}], "+", 
      RowBox[{"FAa", " ", "XAmYamfemale"}], "+", 
      RowBox[{"FAa", " ", "XamYAmfemale"}], "+", 
      RowBox[{"Faa", " ", "XamYamfemale"}], "+", "\[IndentingNewLine]", 
      RowBox[{"FAA", " ", "YAmYAmfemale"}], "+", 
      RowBox[{"FAa", " ", "YAmYamfemale"}], "+", 
      RowBox[{"Faa", " ", "YamYamfemale"}]}]}], ";"}], "\[IndentingNewLine]", 
   "\[IndentingNewLine]", 
   RowBox[{
    RowBox[{"XAMXAMfemales", "=", 
     RowBox[{"FAA", " ", 
      RowBox[{"XAMXAMfemale", "/", "wbarF"}]}]}], ";"}], 
   "\[IndentingNewLine]", 
   RowBox[{
    RowBox[{"XAMXaMfemales", "=", 
     RowBox[{"FAa", " ", 
      RowBox[{"XAMXaMfemale", "/", "wbarF"}]}]}], ";"}], 
   "\[IndentingNewLine]", 
   RowBox[{
    RowBox[{"XaMXaMfemales", "=", 
     RowBox[{"Faa", " ", 
      RowBox[{"XaMXaMfemale", "/", "wbarF"}]}]}], ";"}], 
   "\[IndentingNewLine]", "\[IndentingNewLine]", 
   RowBox[{
    RowBox[{"XAMYAMfemales", "=", 
     RowBox[{"FAA", " ", 
      RowBox[{"XAMYAMfemale", "/", "wbarF"}]}]}], ";"}], 
   "\[IndentingNewLine]", 
   RowBox[{
    RowBox[{"XAMYaMfemales", "=", 
     RowBox[{"FAa", " ", 
      RowBox[{"XAMYaMfemale", "/", "wbarF"}]}]}], ";"}], 
   "\[IndentingNewLine]", 
   RowBox[{
    RowBox[{"XaMYAMfemales", "=", 
     RowBox[{"FAa", " ", 
      RowBox[{"XaMYAMfemale", "/", "wbarF"}]}]}], ";"}], 
   "\[IndentingNewLine]", 
   RowBox[{
    RowBox[{"XaMYaMfemales", "=", 
     RowBox[{"Faa", " ", 
      RowBox[{"XaMYaMfemale", "/", "wbarF"}]}]}], ";"}], 
   "\[IndentingNewLine]", "\[IndentingNewLine]", 
   RowBox[{
    RowBox[{"YAMYAMfemales", "=", 
     RowBox[{"FAA", " ", 
      RowBox[{"YAMYAMfemale", "/", "wbarF"}]}]}], ";"}], 
   "\[IndentingNewLine]", 
   RowBox[{
    RowBox[{"YAMYaMfemales", "=", 
     RowBox[{"FAa", " ", 
      RowBox[{"YAMYaMfemale", "/", "wbarF"}]}]}], ";"}], 
   "\[IndentingNewLine]", 
   RowBox[{
    RowBox[{"YaMYaMfemales", "=", 
     RowBox[{"Faa", " ", 
      RowBox[{"YaMYaMfemale", "/", "wbarF"}]}]}], ";"}], 
   "\[IndentingNewLine]", "\[IndentingNewLine]", 
   RowBox[{
    RowBox[{"XAmXAMfemales", "=", 
     RowBox[{"FAA", " ", 
      RowBox[{"XAmXAMfemale", "/", "wbarF"}]}]}], ";"}], 
   "\[IndentingNewLine]", 
   RowBox[{
    RowBox[{"XAmXaMfemales", "=", 
     RowBox[{"FAa", " ", 
      RowBox[{"XAmXaMfemale", "/", "wbarF"}]}]}], ";"}], 
   "\[IndentingNewLine]", 
   RowBox[{
    RowBox[{"XAMXamfemales", "=", 
     RowBox[{"FAa", " ", 
      RowBox[{"XAMXamfemale", "/", "wbarF"}]}]}], ";"}], 
   "\[IndentingNewLine]", 
   RowBox[{
    RowBox[{"XamXaMfemales", "=", 
     RowBox[{"Faa", " ", 
      RowBox[{"XamXaMfemale", "/", "wbarF"}]}]}], ";"}], 
   "\[IndentingNewLine]", "\[IndentingNewLine]", 
   RowBox[{
    RowBox[{"XAmYAMfemales", "=", 
     RowBox[{"FAA", " ", 
      RowBox[{"XAmYAMfemale", "/", "wbarF"}]}]}], ";"}], 
   "\[IndentingNewLine]", 
   RowBox[{
    RowBox[{"XAmYaMfemales", "=", 
     RowBox[{"FAa", " ", 
      RowBox[{"XAmYaMfemale", "/", "wbarF"}]}]}], ";"}], 
   "\[IndentingNewLine]", 
   RowBox[{
    RowBox[{"XamYAMfemales", "=", 
     RowBox[{"FAa", " ", 
      RowBox[{"XamYAMfemale", "/", "wbarF"}]}]}], ";"}], 
   "\[IndentingNewLine]", 
   RowBox[{
    RowBox[{"XamYaMfemales", "=", 
     RowBox[{"Faa", " ", 
      RowBox[{"XamYaMfemale", "/", "wbarF"}]}]}], ";"}], 
   "\[IndentingNewLine]", "\[IndentingNewLine]", 
   RowBox[{
    RowBox[{"XAMYAmfemales", "=", 
     RowBox[{"FAA", " ", 
      RowBox[{"XAMYAmfemale", "/", "wbarF"}]}]}], ";"}], 
   "\[IndentingNewLine]", 
   RowBox[{
    RowBox[{"XAMYamfemales", "=", 
     RowBox[{"FAa", " ", 
      RowBox[{"XAMYamfemale", "/", "wbarF"}]}]}], ";"}], 
   "\[IndentingNewLine]", 
   RowBox[{
    RowBox[{"XaMYAmfemales", "=", 
     RowBox[{"FAa", " ", 
      RowBox[{"XaMYAmfemale", "/", "wbarF"}]}]}], ";"}], 
   "\[IndentingNewLine]", 
   RowBox[{
    RowBox[{"XaMYamfemales", "=", 
     RowBox[{"Faa", " ", 
      RowBox[{"XaMYamfemale", "/", "wbarF"}]}]}], ";"}], 
   "\[IndentingNewLine]", "\[IndentingNewLine]", 
   RowBox[{
    RowBox[{"YAmYAMfemales", "=", 
     RowBox[{"FAA", " ", 
      RowBox[{"YAmYAMfemale", "/", "wbarF"}]}]}], ";"}], 
   "\[IndentingNewLine]", 
   RowBox[{
    RowBox[{"YAmYaMfemales", "=", 
     RowBox[{"FAa", " ", 
      RowBox[{"YAmYaMfemale", "/", "wbarF"}]}]}], ";"}], 
   "\[IndentingNewLine]", 
   RowBox[{
    RowBox[{"YamYAMfemales", "=", 
     RowBox[{"FAa", " ", 
      RowBox[{"YamYAMfemale", "/", "wbarF"}]}]}], ";"}], 
   "\[IndentingNewLine]", 
   RowBox[{
    RowBox[{"YamYaMfemales", "=", 
     RowBox[{"Faa", " ", 
      RowBox[{"YamYaMfemale", "/", "wbarF"}]}]}], ";"}], 
   "\[IndentingNewLine]", "\[IndentingNewLine]", 
   RowBox[{
    RowBox[{"XAmXAmfemales", "=", 
     RowBox[{"FAA", " ", 
      RowBox[{"XAmXAmfemale", "/", "wbarF"}]}]}], ";"}], 
   "\[IndentingNewLine]", 
   RowBox[{
    RowBox[{"XAmXamfemales", "=", 
     RowBox[{"FAa", " ", 
      RowBox[{"XAmXamfemale", "/", "wbarF"}]}]}], ";"}], 
   "\[IndentingNewLine]", 
   RowBox[{
    RowBox[{"XamXamfemales", "=", 
     RowBox[{"Faa", " ", 
      RowBox[{"XamXamfemale", "/", "wbarF"}]}]}], ";"}], 
   "\[IndentingNewLine]", "\[IndentingNewLine]", 
   RowBox[{
    RowBox[{"XAmYAmfemales", "=", 
     RowBox[{"FAA", " ", 
      RowBox[{"XAmYAmfemale", "/", "wbarF"}]}]}], ";"}], 
   "\[IndentingNewLine]", 
   RowBox[{
    RowBox[{"XAmYamfemales", "=", 
     RowBox[{"FAa", " ", 
      RowBox[{"XAmYamfemale", "/", "wbarF"}]}]}], ";"}], 
   "\[IndentingNewLine]", 
   RowBox[{
    RowBox[{"XamYAmfemales", "=", 
     RowBox[{"FAa", " ", 
      RowBox[{"XamYAmfemale", "/", "wbarF"}]}]}], ";"}], 
   "\[IndentingNewLine]", 
   RowBox[{
    RowBox[{"XamYamfemales", "=", 
     RowBox[{"Faa", " ", 
      RowBox[{"XamYamfemale", "/", "wbarF"}]}]}], ";"}], 
   "\[IndentingNewLine]", "\[IndentingNewLine]", 
   RowBox[{
    RowBox[{"YAmYAmfemales", "=", 
     RowBox[{"FAA", " ", 
      RowBox[{"YAmYAmfemale", "/", "wbarF"}]}]}], ";"}], 
   "\[IndentingNewLine]", 
   RowBox[{
    RowBox[{"YAmYamfemales", "=", 
     RowBox[{"FAa", " ", 
      RowBox[{"YAmYamfemale", "/", "wbarF"}]}]}], ";"}], 
   "\[IndentingNewLine]", 
   RowBox[{
    RowBox[{"YamYamfemales", "=", 
     RowBox[{"Faa", " ", 
      RowBox[{"YamYamfemale", "/", "wbarF"}]}]}], ";"}]}]}]], "Input",
 CellChangeTimes->{
  3.693233391133959*^9, {3.693233428523902*^9, 3.693233589851301*^9}, {
   3.693233636261447*^9, 3.693233821385127*^9}, {3.693553756323934*^9, 
   3.693553773765794*^9}, {3.693553816885316*^9, 3.693553837589363*^9}, {
   3.693553960587409*^9, 3.693553993653867*^9}, {3.718044369739271*^9, 
   3.718044371572957*^9}, {3.724291280420434*^9, 3.724291299694273*^9}},
 ExpressionUUID -> "70869242-c3b4-4ad5-a110-9ea23c0440d5"],

Cell["Frequency of females after diplod selection should sum to 1", "Text",
 CellChangeTimes->{{3.693233875038472*^9, 3.693233877381901*^9}, {
  3.6935539666618547`*^9, 
  3.693553995291113*^9}},ExpressionUUID->"9f720902-43e7-4e40-b3fe-\
cb2a3f35805f"],

Cell[CellGroupData[{

Cell[BoxData[
 RowBox[{
  RowBox[{"1", "==", 
   RowBox[{
   "XAMXAMfemales", "+", "XAMXaMfemales", "+", "XaMXaMfemales", "+", 
    "\[IndentingNewLine]", "XAMYAMfemales", "+", "XAMYaMfemales", "+", 
    "XaMYAMfemales", "+", "XaMYaMfemales", "+", "\[IndentingNewLine]", 
    "YAMYAMfemales", "+", "YAMYaMfemales", "+", "YaMYaMfemales", "+", 
    "\[IndentingNewLine]", "XAmXAMfemales", "+", "XAmXaMfemales", "+", 
    "XAMXamfemales", "+", "XamXaMfemales", "+", "\[IndentingNewLine]", 
    "XAmYAMfemales", "+", "XAmYaMfemales", "+", "XamYAMfemales", "+", 
    "XamYaMfemales", "+", "\[IndentingNewLine]", "XAMYAmfemales", "+", 
    "XAMYamfemales", "+", "XaMYAmfemales", "+", "XaMYamfemales", "+", 
    "\[IndentingNewLine]", "YAmYAMfemales", "+", "YAmYaMfemales", "+", 
    "YamYAMfemales", "+", "YamYaMfemales", "+", "\[IndentingNewLine]", 
    "XAmXAmfemales", "+", "XAmXamfemales", "+", "XamXamfemales", "+", 
    "\[IndentingNewLine]", "XAmYAmfemales", "+", "XAmYamfemales", "+", 
    "XamYAmfemales", "+", "XamYamfemales", "+", "\[IndentingNewLine]", 
    "YAmYAmfemales", "+", "YAmYamfemales", "+", "YamYamfemales"}]}], "//", 
  "Factor"}]], "Input",
 CellChangeTimes->{{3.693233406577669*^9, 3.693233420737273*^9}, {
  3.6932338328646803`*^9, 3.693233858880991*^9}, {3.693553852442827*^9, 
  3.693553864056563*^9}},
 ExpressionUUID -> "cc3261bf-3824-48a0-b60d-b416ba3d1364"],

Cell[BoxData["True"], "Output",
 CellChangeTimes->{{3.693233856866249*^9, 3.693233859452322*^9}, 
   3.6935504995861073`*^9, 3.693553871471888*^9, {3.693553973477713*^9, 
   3.693553996369739*^9}, 3.693555026822012*^9, 3.693565829857457*^9, 
   3.693574262281351*^9, 3.693574963859747*^9, 3.693575036753759*^9, 
   3.693633043911112*^9, 3.6936419125721607`*^9, 3.694953604387576*^9, 
   3.714504854350213*^9, 3.7150944882218733`*^9, 3.718039935717411*^9, 
   3.718042247100751*^9, 3.718977247035503*^9, 3.719078034384428*^9, 
   3.719146372527372*^9, 3.71915598793248*^9, 3.719257267661407*^9, 
   3.7193397603779984`*^9, 3.7195113669472837`*^9, 3.719517950473666*^9, 
   3.7197566492474546`*^9, 3.719844316719039*^9, 3.719933954075633*^9, 
   3.719937135998292*^9, 3.7199532458575487`*^9, 3.719954414720036*^9, 
   3.7201912218414927`*^9, 3.720355505537663*^9, 3.7203681288175497`*^9, 
   3.720445914195778*^9, 3.720450477394271*^9, 3.72045132902656*^9, 
   3.720464505408152*^9, 3.72429136243785*^9, 3.725116055652513*^9, 
   3.7251357793215733`*^9, 3.725385222705031*^9, 3.725631515294409*^9, 
   3.725716619949944*^9, 3.726603635451573*^9, 3.7266905977848377`*^9, 
   3.72691021621124*^9, 3.726919759632687*^9, 3.726946706865786*^9, 
   3.732976550960224*^9, 3.7355847084205627`*^9},
 ExpressionUUID -> "df5fb078-02a6-4b83-a4c5-6a91a7f971b2"]
}, Closed]]
}, Closed]],

Cell[CellGroupData[{

Cell["Meiosis", "Subsection",
 CellChangeTimes->{{3.6932340315333157`*^9, 3.693234039130885*^9}, {
  3.693549911189954*^9, 
  3.693549911590152*^9}},ExpressionUUID->"85926a3e-1b51-408d-9213-\
702ff572c40d"],

Cell["\<\
Translate zygote frequencies into notation in the main text to give recursion \
equations:

a) first two letters refer to the ancestral SDR locus genotype (now lower \
case, e.g., xy)
b) then two numbers ij give A and M locus genotype where 1=AM, 2=aM, 3=Am, 4=am
c) then m or f indicate male or female
d) then s indicates that these are frequencies after selection

e.g., xy41ms is the frequency of zygotes that are male and composed of \
gametes X-a-m and Y-A-M. 
When i and j are interchangable (in YY and XX individuals) the lowest number \
is given first. \
\>", "Text",
 CellChangeTimes->{{3.693549676252092*^9, 3.6935498426544437`*^9}, {
  3.718039995576356*^9, 3.718040049048028*^9}, {3.718042264762266*^9, 
  3.718042267842432*^9}, {3.718042303139936*^9, 3.718042430945003*^9}, {
  3.718042856145743*^9, 
  3.7180428679451513`*^9}},ExpressionUUID->"055215d1-3742-4f48-a205-\
c2f7bda60ed9"],

Cell[BoxData[{
 RowBox[{
  RowBox[{"xx11ms", "=", "XAMXAMmales"}], ";"}], "\[IndentingNewLine]", 
 RowBox[{
  RowBox[{"xx12ms", "=", "XAMXaMmales"}], ";"}], "\[IndentingNewLine]", 
 RowBox[{
  RowBox[{
   RowBox[{"xx22ms", "=", "XaMXaMmales"}], ";"}], 
  "\[IndentingNewLine]"}], "\[IndentingNewLine]", 
 RowBox[{
  RowBox[{"xx13ms", "=", "XAmXAMmales"}], ";"}], "\[IndentingNewLine]", 
 RowBox[{
  RowBox[{"xx23ms", "=", "XAmXaMmales"}], ";"}], "\[IndentingNewLine]", 
 RowBox[{
  RowBox[{"xx14ms", "=", "XAMXammales"}], ";"}], "\[IndentingNewLine]", 
 RowBox[{
  RowBox[{
   RowBox[{"xx24ms", "=", "XamXaMmales"}], ";"}], 
  "\[IndentingNewLine]"}], "\[IndentingNewLine]", 
 RowBox[{
  RowBox[{"xx33ms", "=", "XAmXAmmales"}], ";"}], "\[IndentingNewLine]", 
 RowBox[{
  RowBox[{"xx34ms", "=", "XAmXammales"}], ";"}], "\[IndentingNewLine]", 
 RowBox[{
  RowBox[{
   RowBox[{"xx44ms", "=", "XamXammales"}], ";"}], 
  "\[IndentingNewLine]"}], "\[IndentingNewLine]", 
 RowBox[{
  RowBox[{"xy11ms", "=", "XAMYAMmales"}], ";"}], "\[IndentingNewLine]", 
 RowBox[{
  RowBox[{"xy12ms", "=", "XAMYaMmales"}], ";"}], "\[IndentingNewLine]", 
 RowBox[{
  RowBox[{"xy21ms", "=", "XaMYAMmales"}], ";"}], "\[IndentingNewLine]", 
 RowBox[{
  RowBox[{
   RowBox[{"xy22ms", "=", "XaMYaMmales"}], ";"}], 
  "\[IndentingNewLine]"}], "\[IndentingNewLine]", 
 RowBox[{
  RowBox[{"xy31ms", "=", "XAmYAMmales"}], ";"}], "\[IndentingNewLine]", 
 RowBox[{
  RowBox[{"xy32ms", "=", "XAmYaMmales"}], ";"}], "\[IndentingNewLine]", 
 RowBox[{
  RowBox[{"xy41ms", "=", "XamYAMmales"}], ";"}], "\[IndentingNewLine]", 
 RowBox[{
  RowBox[{
   RowBox[{"xy42ms", "=", "XamYaMmales"}], ";"}], 
  "\[IndentingNewLine]"}], "\[IndentingNewLine]", 
 RowBox[{
  RowBox[{"xy13ms", "=", "XAMYAmmales"}], ";"}], "\[IndentingNewLine]", 
 RowBox[{
  RowBox[{"xy14ms", "=", "XAMYammales"}], ";"}], "\[IndentingNewLine]", 
 RowBox[{
  RowBox[{"xy23ms", "=", "XaMYAmmales"}], ";"}], "\[IndentingNewLine]", 
 RowBox[{
  RowBox[{
   RowBox[{"xy24ms", "=", "XaMYammales"}], ";"}], 
  "\[IndentingNewLine]"}], "\[IndentingNewLine]", 
 RowBox[{
  RowBox[{"xy33ms", "=", "XAmYAmmales"}], ";"}], "\[IndentingNewLine]", 
 RowBox[{
  RowBox[{"xy34ms", "=", "XAmYammales"}], ";"}], "\[IndentingNewLine]", 
 RowBox[{
  RowBox[{"xy43ms", "=", "XamYAmmales"}], ";"}], "\[IndentingNewLine]", 
 RowBox[{
  RowBox[{
   RowBox[{"xy44ms", "=", "XamYammales"}], ";"}], 
  "\[IndentingNewLine]"}], "\[IndentingNewLine]", 
 RowBox[{
  RowBox[{"yy11ms", "=", "YAMYAMmales"}], ";"}], "\[IndentingNewLine]", 
 RowBox[{
  RowBox[{"yy12ms", "=", "YAMYaMmales"}], ";"}], "\[IndentingNewLine]", 
 RowBox[{
  RowBox[{
   RowBox[{"yy22ms", "=", "YaMYaMmales"}], ";"}], 
  "\[IndentingNewLine]"}], "\[IndentingNewLine]", 
 RowBox[{
  RowBox[{"yy13ms", "=", "YAmYAMmales"}], ";"}], "\[IndentingNewLine]", 
 RowBox[{
  RowBox[{"yy23ms", "=", "YAmYaMmales"}], ";"}], "\[IndentingNewLine]", 
 RowBox[{
  RowBox[{"yy14ms", "=", "YamYAMmales"}], ";"}], "\[IndentingNewLine]", 
 RowBox[{
  RowBox[{
   RowBox[{"yy24ms", "=", "YamYaMmales"}], ";"}], 
  "\[IndentingNewLine]"}], "\[IndentingNewLine]", 
 RowBox[{
  RowBox[{"yy33ms", "=", "YAmYAmmales"}], ";"}], "\[IndentingNewLine]", 
 RowBox[{
  RowBox[{"yy34ms", "=", "YAmYammales"}], ";"}], "\[IndentingNewLine]", 
 RowBox[{
  RowBox[{"yy44ms", "=", "YamYammales"}], ";"}]}], "Input",
 CellChangeTimes->{{3.6935462665151367`*^9, 3.693546527048169*^9}, {
  3.693546578207542*^9, 3.6935465965268087`*^9}, {3.693554030057485*^9, 
  3.6935540909999533`*^9}},
 ExpressionUUID -> "277e7bc6-1e38-45d6-b8c2-8c24e641fbe3"],

Cell[BoxData[{
 RowBox[{
  RowBox[{"xx11fs", "=", "XAMXAMfemales"}], ";"}], "\[IndentingNewLine]", 
 RowBox[{
  RowBox[{"xx12fs", "=", "XAMXaMfemales"}], ";"}], "\[IndentingNewLine]", 
 RowBox[{
  RowBox[{
   RowBox[{"xx22fs", "=", "XaMXaMfemales"}], ";"}], 
  "\[IndentingNewLine]"}], "\[IndentingNewLine]", 
 RowBox[{
  RowBox[{"xx13fs", "=", "XAmXAMfemales"}], ";"}], "\[IndentingNewLine]", 
 RowBox[{
  RowBox[{"xx23fs", "=", "XAmXaMfemales"}], ";"}], "\[IndentingNewLine]", 
 RowBox[{
  RowBox[{"xx14fs", "=", "XAMXamfemales"}], ";"}], "\[IndentingNewLine]", 
 RowBox[{
  RowBox[{
   RowBox[{"xx24fs", "=", "XamXaMfemales"}], ";"}], 
  "\[IndentingNewLine]"}], "\[IndentingNewLine]", 
 RowBox[{
  RowBox[{"xx33fs", "=", "XAmXAmfemales"}], ";"}], "\[IndentingNewLine]", 
 RowBox[{
  RowBox[{"xx34fs", "=", "XAmXamfemales"}], ";"}], "\[IndentingNewLine]", 
 RowBox[{
  RowBox[{
   RowBox[{"xx44fs", "=", "XamXamfemales"}], ";"}], 
  "\[IndentingNewLine]"}], "\[IndentingNewLine]", 
 RowBox[{
  RowBox[{"xy11fs", "=", "XAMYAMfemales"}], ";"}], "\[IndentingNewLine]", 
 RowBox[{
  RowBox[{"xy12fs", "=", "XAMYaMfemales"}], ";"}], "\[IndentingNewLine]", 
 RowBox[{
  RowBox[{"xy21fs", "=", "XaMYAMfemales"}], ";"}], "\[IndentingNewLine]", 
 RowBox[{
  RowBox[{
   RowBox[{"xy22fs", "=", "XaMYaMfemales"}], ";"}], 
  "\[IndentingNewLine]"}], "\[IndentingNewLine]", 
 RowBox[{
  RowBox[{"xy31fs", "=", "XAmYAMfemales"}], ";"}], "\[IndentingNewLine]", 
 RowBox[{
  RowBox[{"xy32fs", "=", "XAmYaMfemales"}], ";"}], "\[IndentingNewLine]", 
 RowBox[{
  RowBox[{"xy41fs", "=", "XamYAMfemales"}], ";"}], "\[IndentingNewLine]", 
 RowBox[{
  RowBox[{
   RowBox[{"xy42fs", "=", "XamYaMfemales"}], ";"}], 
  "\[IndentingNewLine]"}], "\[IndentingNewLine]", 
 RowBox[{
  RowBox[{"xy13fs", "=", "XAMYAmfemales"}], ";"}], "\[IndentingNewLine]", 
 RowBox[{
  RowBox[{"xy14fs", "=", "XAMYamfemales"}], ";"}], "\[IndentingNewLine]", 
 RowBox[{
  RowBox[{"xy23fs", "=", "XaMYAmfemales"}], ";"}], "\[IndentingNewLine]", 
 RowBox[{
  RowBox[{
   RowBox[{"xy24fs", "=", "XaMYamfemales"}], ";"}], 
  "\[IndentingNewLine]"}], "\[IndentingNewLine]", 
 RowBox[{
  RowBox[{"xy33fs", "=", "XAmYAmfemales"}], ";"}], "\[IndentingNewLine]", 
 RowBox[{
  RowBox[{"xy34fs", "=", "XAmYamfemales"}], ";"}], "\[IndentingNewLine]", 
 RowBox[{
  RowBox[{"xy43fs", "=", "XamYAmfemales"}], ";"}], "\[IndentingNewLine]", 
 RowBox[{
  RowBox[{
   RowBox[{"xy44fs", "=", "XamYamfemales"}], ";"}], 
  "\[IndentingNewLine]"}], "\[IndentingNewLine]", 
 RowBox[{
  RowBox[{"yy11fs", "=", "YAMYAMfemales"}], ";"}], "\[IndentingNewLine]", 
 RowBox[{
  RowBox[{"yy12fs", "=", "YAMYaMfemales"}], ";"}], "\[IndentingNewLine]", 
 RowBox[{
  RowBox[{
   RowBox[{"yy22fs", "=", "YaMYaMfemales"}], ";"}], 
  "\[IndentingNewLine]"}], "\[IndentingNewLine]", 
 RowBox[{
  RowBox[{"yy13fs", "=", "YAmYAMfemales"}], ";"}], "\[IndentingNewLine]", 
 RowBox[{
  RowBox[{"yy23fs", "=", "YAmYaMfemales"}], ";"}], "\[IndentingNewLine]", 
 RowBox[{
  RowBox[{"yy14fs", "=", "YamYAMfemales"}], ";"}], "\[IndentingNewLine]", 
 RowBox[{
  RowBox[{
   RowBox[{"yy24fs", "=", "YamYaMfemales"}], ";"}], 
  "\[IndentingNewLine]"}], "\[IndentingNewLine]", 
 RowBox[{
  RowBox[{"yy33fs", "=", "YAmYAmfemales"}], ";"}], "\[IndentingNewLine]", 
 RowBox[{
  RowBox[{"yy34fs", "=", "YAmYamfemales"}], ";"}], "\[IndentingNewLine]", 
 RowBox[{
  RowBox[{"yy44fs", "=", "YamYamfemales"}], ";"}]}], "Input",
 CellChangeTimes->{{3.69354708715689*^9, 3.693547177019068*^9}, {
   3.6935477065760717`*^9, 3.693547711735938*^9}, {3.69354888761584*^9, 
   3.6935489716086903`*^9}, {3.6935490095348988`*^9, 3.693549010116597*^9}, {
   3.6935491509681473`*^9, 3.6935491931821547`*^9}, {3.6935492516091423`*^9, 
   3.693549251729101*^9}, {3.693549302725135*^9, 3.693549352349843*^9}, 
   3.6935496525570507`*^9, {3.693554105576215*^9, 3.693554139483643*^9}},
 ExpressionUUID -> "af0651a2-8299-4f06-a296-7c0e981b4569"],

Cell["\<\
Let the probability of recombination (an odd number of crossover events) \
between the ancestral SDR and the selected locus be r. Let the probability of \
recombination between the selected locus and the novel SDR be R. And let the \
probability of recombination between the ancestral and novel SDRs be \[Rho].

Let the probability that a heterozygote at the selected locus passes down an \
A depend on sex, \[Alpha]f or \[Alpha]m. E.g., when \[Alpha]f=1/2 there is no \
meiotic drive in females.\
\>", "Text",
 CellChangeTimes->{{3.718042491724716*^9, 3.718042492123392*^9}, {
   3.718042761518104*^9, 3.718042776286487*^9}, {3.718042824104409*^9, 
   3.718042845792362*^9}, {3.718042903587604*^9, 3.718043123380207*^9}, {
   3.718043234306363*^9, 3.718043363317034*^9}, 3.718044337507662*^9, {
   3.7180443716762447`*^9, 
   3.718044447818152*^9}},ExpressionUUID->"847ffdf7-7431-4e51-91e5-\
f043f1d6c099"],

Cell["The next generation frequencies in female gametes are then", "Text",
 CellChangeTimes->{{3.693549918982011*^9, 3.693549935045683*^9}, {
  3.718043370278226*^9, 
  3.718043395399207*^9}},ExpressionUUID->"4e4b2eea-99d3-4720-921f-\
627a3a8034af"],

Cell[BoxData[
 RowBox[{
  RowBox[{"(*", 
   RowBox[{"X", " ", "bearing", " ", "ovules"}], "*)"}], 
  "\[IndentingNewLine]", 
  RowBox[{
   RowBox[{
    RowBox[{"nextXAMf", "=", 
     RowBox[{"xx11fs", "+", 
      RowBox[{"xx13fs", "/", "2"}], "+", 
      RowBox[{
       RowBox[{"(", 
        RowBox[{"xx12fs", "+", 
         RowBox[{"xx14fs", "*", 
          RowBox[{"(", 
           RowBox[{"1", "-", "R"}], ")"}]}], "+", 
         RowBox[{"xx23fs", "*", "R"}]}], ")"}], "\[Alpha]f"}], "+", 
      "\[IndentingNewLine]", 
      RowBox[{"xy11fs", "/", "2"}], "+", 
      RowBox[{
       RowBox[{"(", 
        RowBox[{
         RowBox[{"xy12fs", 
          RowBox[{"(", 
           RowBox[{"1", "-", "r"}], ")"}]}], "+", 
         RowBox[{"xy21fs", " ", 
          RowBox[{"(", "r", ")"}]}]}], ")"}], "\[Alpha]f"}], "+", 
      "\[IndentingNewLine]", 
      RowBox[{
       RowBox[{"(", 
        RowBox[{
         RowBox[{"xy13fs", 
          RowBox[{"(", 
           RowBox[{"1", "-", "\[Rho]"}], ")"}]}], "+", 
         RowBox[{"xy31fs", " ", 
          RowBox[{"(", "\[Rho]", ")"}]}]}], ")"}], "/", "2"}], "+", 
      "\[IndentingNewLine]", 
      RowBox[{"xy14fs", " ", "*", "\[Alpha]f"}], "+", "\[IndentingNewLine]", 
      RowBox[{
       RowBox[{"(", 
        RowBox[{
         RowBox[{"xy14fs", " ", 
          RowBox[{"(", 
           RowBox[{"-", 
            RowBox[{"(", 
             RowBox[{"R", "+", "r", "+", "\[Rho]"}], ")"}]}], ")"}]}], "+", 
         " ", "\[IndentingNewLine]", 
         RowBox[{"xy41fs", 
          RowBox[{"(", 
           RowBox[{"r", "+", "\[Rho]", "-", "R"}], ")"}]}], "+", 
         "\[IndentingNewLine]", 
         RowBox[{"xy23fs", 
          RowBox[{"(", 
           RowBox[{"R", "+", "r", "-", "\[Rho]"}], ")"}]}], "+", 
         "\[IndentingNewLine]", 
         RowBox[{"xy32fs", 
          RowBox[{"(", 
           RowBox[{"R", "+", "\[Rho]", "-", "r"}], ")"}]}]}], ")"}], 
       RowBox[{"\[Alpha]f", "/", "2"}]}]}]}], ";"}], "\[IndentingNewLine]", 
   "\[IndentingNewLine]", 
   RowBox[{
    RowBox[{"nextXaMf", "=", 
     RowBox[{"xx22fs", "+", 
      RowBox[{"xx24fs", "/", "2"}], "+", 
      RowBox[{
       RowBox[{"(", 
        RowBox[{"xx12fs", "+", 
         RowBox[{"xx23fs", "*", 
          RowBox[{"(", 
           RowBox[{"1", "-", "R"}], ")"}]}], "+", 
         RowBox[{"xx14fs", "*", "R"}]}], ")"}], 
       RowBox[{"(", 
        RowBox[{"1", "-", "\[Alpha]f"}], ")"}]}], "+", "\[IndentingNewLine]", 
      
      RowBox[{"xy22fs", "/", "2"}], "+", 
      RowBox[{
       RowBox[{"(", 
        RowBox[{
         RowBox[{"xy12fs", 
          RowBox[{"(", "r", ")"}]}], "+", 
         RowBox[{"xy21fs", 
          RowBox[{"(", 
           RowBox[{"1", "-", "r"}], ")"}]}]}], ")"}], 
       RowBox[{"(", 
        RowBox[{"1", "-", "\[Alpha]f"}], ")"}]}], "+", "\[IndentingNewLine]", 
      
      RowBox[{
       RowBox[{"(", 
        RowBox[{
         RowBox[{"xy24fs", " ", 
          RowBox[{"(", 
           RowBox[{"1", "-", "\[Rho]"}], ")"}]}], "+", 
         RowBox[{"xy42fs", " ", 
          RowBox[{"(", "\[Rho]", ")"}]}]}], ")"}], "/", "2"}], "+", 
      "\[IndentingNewLine]", 
      RowBox[{"xy23fs", "*", 
       RowBox[{"(", 
        RowBox[{"1", "-", "\[Alpha]f"}], ")"}]}], "+", "\[IndentingNewLine]", 
      
      RowBox[{
       RowBox[{"(", 
        RowBox[{
         RowBox[{"xy14fs", 
          RowBox[{"(", 
           RowBox[{"R", "+", "r", "-", "\[Rho]"}], ")"}]}], "+", 
         "\[IndentingNewLine]", 
         RowBox[{"xy41fs", 
          RowBox[{"(", 
           RowBox[{"R", "+", "\[Rho]", "-", "r"}], ")"}]}], "+", 
         "\[IndentingNewLine]", 
         RowBox[{"xy23fs", 
          RowBox[{"(", 
           RowBox[{"-", 
            RowBox[{"(", 
             RowBox[{"R", "+", "r", "+", "\[Rho]"}], ")"}]}], ")"}]}], "+", 
         "\[IndentingNewLine]", 
         RowBox[{"xy32fs", " ", 
          RowBox[{"(", 
           RowBox[{"r", "+", "\[Rho]", "-", "R"}], ")"}]}]}], ")"}], 
       RowBox[{
        RowBox[{"(", 
         RowBox[{"1", "-", "\[Alpha]f"}], ")"}], "/", "2"}]}]}]}], ";"}], 
   "\[IndentingNewLine]", "\[IndentingNewLine]", 
   RowBox[{
    RowBox[{"nextXAmf", "=", 
     RowBox[{"xx33fs", "+", 
      RowBox[{"xx13fs", "/", "2"}], "+", 
      RowBox[{
       RowBox[{"(", 
        RowBox[{
         RowBox[{"xx23fs", "*", 
          RowBox[{"(", 
           RowBox[{"1", "-", "R"}], ")"}]}], "+", 
         RowBox[{"R", "*", "xx14fs"}], "+", "xx34fs"}], ")"}], "\[Alpha]f"}], 
      "+", "\[IndentingNewLine]", 
      RowBox[{"xy33fs", "/", "2"}], "+", 
      RowBox[{
       RowBox[{"(", 
        RowBox[{
         RowBox[{"xy34fs", 
          RowBox[{"(", 
           RowBox[{"1", "-", "r"}], ")"}]}], "+", 
         RowBox[{"xy43fs", 
          RowBox[{"(", "r", ")"}]}]}], ")"}], "\[Alpha]f"}], "+", 
      "\[IndentingNewLine]", 
      RowBox[{
       RowBox[{"(", 
        RowBox[{
         RowBox[{"xy13fs", 
          RowBox[{"(", "\[Rho]", ")"}]}], "+", 
         RowBox[{"xy31fs", 
          RowBox[{"(", 
           RowBox[{"1", "-", "\[Rho]"}], ")"}]}]}], ")"}], "/", "2"}], "+", 
      "\[IndentingNewLine]", 
      RowBox[{"xy32fs", " ", "*", "\[Alpha]f"}], "+", "\[IndentingNewLine]", 
      RowBox[{
       RowBox[{"(", 
        RowBox[{
         RowBox[{"xy14fs", 
          RowBox[{"(", 
           RowBox[{"R", "+", "\[Rho]", "-", "r"}], ")"}]}], "+", 
         "\[IndentingNewLine]", 
         RowBox[{"xy41fs", 
          RowBox[{"(", 
           RowBox[{"R", "+", "r", "-", "\[Rho]"}], ")"}]}], "+", 
         "\[IndentingNewLine]", 
         RowBox[{"xy23fs", 
          RowBox[{"(", 
           RowBox[{"r", "+", "\[Rho]", "-", "R"}], ")"}]}], "+", 
         "\[IndentingNewLine]", 
         RowBox[{"xy32fs", " ", 
          RowBox[{"(", 
           RowBox[{"-", 
            RowBox[{"(", 
             RowBox[{"R", "+", "r", "+", "\[Rho]"}], ")"}]}], ")"}]}]}], 
        ")"}], 
       RowBox[{"\[Alpha]f", "/", "2"}]}]}]}], ";"}], "\[IndentingNewLine]", 
   "\[IndentingNewLine]", 
   RowBox[{
    RowBox[{"nextXamf", "=", 
     RowBox[{"xx44fs", "+", 
      RowBox[{"xx24fs", "/", "2"}], "+", 
      RowBox[{
       RowBox[{"(", 
        RowBox[{
         RowBox[{"xx14fs", "*", 
          RowBox[{"(", 
           RowBox[{"1", "-", "R"}], ")"}]}], "+", 
         RowBox[{"xx23fs", "*", "R"}], "+", "xx34fs"}], ")"}], 
       RowBox[{"(", 
        RowBox[{"1", "-", "\[Alpha]f"}], ")"}]}], "+", "\[IndentingNewLine]", 
      
      RowBox[{"xy44fs", "/", "2"}], "+", 
      RowBox[{
       RowBox[{"(", 
        RowBox[{
         RowBox[{"xy34fs", 
          RowBox[{"(", "r", ")"}]}], "+", 
         RowBox[{"xy43fs", 
          RowBox[{"(", 
           RowBox[{"1", "-", "r"}], ")"}]}]}], ")"}], 
       RowBox[{"(", 
        RowBox[{"1", "-", "\[Alpha]f"}], ")"}]}], "+", "\[IndentingNewLine]", 
      
      RowBox[{
       RowBox[{"(", 
        RowBox[{
         RowBox[{"xy24fs", 
          RowBox[{"(", "\[Rho]", ")"}]}], "+", 
         RowBox[{"xy42fs", 
          RowBox[{"(", 
           RowBox[{"1", "-", "\[Rho]"}], ")"}]}]}], ")"}], "/", "2"}], "+", 
      "\[IndentingNewLine]", 
      RowBox[{"xy41fs", "*", 
       RowBox[{"(", 
        RowBox[{"1", "-", "\[Alpha]f"}], ")"}]}], "+", "\[IndentingNewLine]", 
      
      RowBox[{
       RowBox[{"(", 
        RowBox[{
         RowBox[{"xy14fs", 
          RowBox[{"(", 
           RowBox[{"r", "+", "\[Rho]", "-", "R"}], ")"}]}], "+", 
         "\[IndentingNewLine]", 
         RowBox[{"xy41fs", 
          RowBox[{"(", 
           RowBox[{"-", 
            RowBox[{"(", 
             RowBox[{"R", "+", "r", "+", "\[Rho]"}], ")"}]}], ")"}]}], "+", 
         "\[IndentingNewLine]", 
         RowBox[{"xy23fs", 
          RowBox[{"(", 
           RowBox[{"R", "+", "\[Rho]", "-", "r"}], ")"}]}], "+", 
         "\[IndentingNewLine]", 
         RowBox[{"xy32fs", 
          RowBox[{"(", 
           RowBox[{"R", "+", "r", "-", "\[Rho]"}], ")"}]}]}], ")"}], 
       RowBox[{
        RowBox[{"(", 
         RowBox[{"1", "-", "\[Alpha]f"}], ")"}], "/", "2"}]}]}]}], ";"}], 
   "\[IndentingNewLine]", "\[IndentingNewLine]", 
   RowBox[{"(*", 
    RowBox[{"Y", " ", "bearing", " ", "ovules"}], "*)"}], 
   "\[IndentingNewLine]", 
   RowBox[{
    RowBox[{"nextYAMf", "=", 
     RowBox[{"yy11fs", "+", 
      RowBox[{"yy13fs", "/", "2"}], "+", 
      RowBox[{
       RowBox[{"(", 
        RowBox[{"yy12fs", "+", 
         RowBox[{"yy14fs", "*", 
          RowBox[{"(", 
           RowBox[{"1", "-", "R"}], ")"}]}], "+", 
         RowBox[{"yy23fs", "*", "R"}]}], ")"}], "\[Alpha]f"}], "+", 
      "\[IndentingNewLine]", 
      RowBox[{"xy11fs", "/", "2"}], "+", 
      RowBox[{
       RowBox[{"(", 
        RowBox[{
         RowBox[{"xy12fs", 
          RowBox[{"(", "r", ")"}]}], "+", 
         RowBox[{"xy21fs", " ", 
          RowBox[{"(", 
           RowBox[{"1", "-", "r"}], ")"}]}]}], ")"}], 
       RowBox[{"(", "\[Alpha]f", ")"}]}], "+", "\[IndentingNewLine]", 
      RowBox[{
       RowBox[{"(", 
        RowBox[{
         RowBox[{"xy13fs", 
          RowBox[{"(", "\[Rho]", ")"}]}], "+", 
         RowBox[{"xy31fs", " ", 
          RowBox[{"(", 
           RowBox[{"1", "-", "\[Rho]"}], ")"}]}]}], ")"}], "/", "2"}], "+", 
      "\[IndentingNewLine]", 
      RowBox[{"xy41fs", "*", "\[Alpha]f"}], "+", "\[IndentingNewLine]", 
      RowBox[{
       RowBox[{"(", 
        RowBox[{
         RowBox[{"xy14fs", " ", 
          RowBox[{"(", 
           RowBox[{"r", "+", "\[Rho]", "-", "R"}], ")"}]}], "+", 
         "\[IndentingNewLine]", " ", 
         RowBox[{"xy41fs", 
          RowBox[{"(", 
           RowBox[{"-", 
            RowBox[{"(", 
             RowBox[{"R", "+", "r", "+", "\[Rho]"}], ")"}]}], ")"}]}], "+", 
         "\[IndentingNewLine]", 
         RowBox[{"xy23fs", 
          RowBox[{"(", 
           RowBox[{"R", "+", "\[Rho]", "-", "r"}], ")"}]}], "+", 
         "\[IndentingNewLine]", 
         RowBox[{"xy32fs", 
          RowBox[{"(", 
           RowBox[{"R", "+", "r", "-", "\[Rho]"}], ")"}]}]}], ")"}], 
       RowBox[{"\[Alpha]f", "/", "2"}]}]}]}], ";"}], "\[IndentingNewLine]", 
   "\[IndentingNewLine]", 
   RowBox[{
    RowBox[{"nextYaMf", " ", "=", 
     RowBox[{"yy22fs", "+", 
      RowBox[{"yy24fs", "/", "2"}], "+", 
      RowBox[{
       RowBox[{"(", 
        RowBox[{"yy12fs", "+", 
         RowBox[{"yy23fs", "*", 
          RowBox[{"(", 
           RowBox[{"1", "-", "R"}], ")"}]}], "+", 
         RowBox[{"yy14fs", "*", "R"}]}], ")"}], 
       RowBox[{"(", 
        RowBox[{"1", "-", "\[Alpha]f"}], ")"}]}], "+", "\[IndentingNewLine]", 
      
      RowBox[{"xy22fs", "/", "2"}], "+", 
      RowBox[{
       RowBox[{"(", 
        RowBox[{
         RowBox[{"xy12fs", 
          RowBox[{"(", 
           RowBox[{"1", "-", "r"}], ")"}]}], "+", 
         RowBox[{"xy21fs", 
          RowBox[{"(", "r", ")"}]}]}], ")"}], 
       RowBox[{"(", 
        RowBox[{"1", "-", "\[Alpha]f"}], ")"}]}], "+", "\[IndentingNewLine]", 
      
      RowBox[{
       RowBox[{"(", 
        RowBox[{
         RowBox[{"xy24fs", " ", 
          RowBox[{"(", "\[Rho]", ")"}]}], "+", 
         RowBox[{"xy42fs", " ", 
          RowBox[{"(", 
           RowBox[{"1", "-", "\[Rho]"}], ")"}]}]}], ")"}], "/", "2"}], "+", 
      "\[IndentingNewLine]", 
      RowBox[{"xy32fs", "*", 
       RowBox[{"(", 
        RowBox[{"1", "-", "\[Alpha]f"}], ")"}]}], "+", "\[IndentingNewLine]", 
      
      RowBox[{
       RowBox[{"(", 
        RowBox[{
         RowBox[{"xy14fs", 
          RowBox[{"(", 
           RowBox[{"R", "+", "\[Rho]", "-", "r"}], ")"}]}], "+", 
         "\[IndentingNewLine]", 
         RowBox[{"xy41fs", 
          RowBox[{"(", 
           RowBox[{"R", "+", "r", "-", "\[Rho]"}], ")"}]}], "+", 
         "\[IndentingNewLine]", 
         RowBox[{"xy23fs", 
          RowBox[{"(", 
           RowBox[{"r", "+", "\[Rho]", "-", "R"}], ")"}]}], "+", 
         "\[IndentingNewLine]", 
         RowBox[{"xy32fs", " ", 
          RowBox[{"(", 
           RowBox[{"-", 
            RowBox[{"(", 
             RowBox[{"R", "+", "r", "+", "\[Rho]"}], ")"}]}], ")"}]}]}], 
        ")"}], 
       RowBox[{
        RowBox[{"(", 
         RowBox[{"1", "-", "\[Alpha]f"}], ")"}], "/", "2"}]}]}]}], ";"}], 
   "\[IndentingNewLine]", "\[IndentingNewLine]", 
   RowBox[{
    RowBox[{"nextYAmf", " ", "=", 
     RowBox[{"yy33fs", "+", 
      RowBox[{"yy13fs", "/", "2"}], "+", 
      RowBox[{
       RowBox[{"(", 
        RowBox[{
         RowBox[{"yy23fs", "*", 
          RowBox[{"(", 
           RowBox[{"1", "-", "R"}], ")"}]}], "+", 
         RowBox[{"R", "*", "yy14fs"}], "+", "yy34fs"}], ")"}], "\[Alpha]f"}], 
      "+", "\[IndentingNewLine]", 
      RowBox[{"xy33fs", "/", "2"}], "+", 
      RowBox[{
       RowBox[{"(", 
        RowBox[{
         RowBox[{"xy34fs", 
          RowBox[{"(", "r", ")"}]}], "+", 
         RowBox[{"xy43fs", 
          RowBox[{"(", 
           RowBox[{"1", "-", "r"}], ")"}]}]}], ")"}], 
       RowBox[{"(", "\[Alpha]f", ")"}]}], "+", "\[IndentingNewLine]", 
      RowBox[{
       RowBox[{"(", 
        RowBox[{
         RowBox[{"xy13fs", 
          RowBox[{"(", 
           RowBox[{"1", "-", "\[Rho]"}], ")"}]}], "+", 
         RowBox[{"xy31fs", 
          RowBox[{"(", "\[Rho]", ")"}]}]}], ")"}], "/", "2"}], "+", 
      "\[IndentingNewLine]", 
      RowBox[{"xy23fs", "*", "\[Alpha]f"}], "+", "\[IndentingNewLine]", 
      RowBox[{
       RowBox[{"(", 
        RowBox[{
         RowBox[{"xy14fs", 
          RowBox[{"(", 
           RowBox[{"R", "+", "r", "-", "\[Rho]"}], ")"}]}], "+", 
         "\[IndentingNewLine]", 
         RowBox[{"xy41fs", 
          RowBox[{"(", 
           RowBox[{"R", "+", "\[Rho]", "-", "r"}], ")"}]}], "+", 
         "\[IndentingNewLine]", 
         RowBox[{"xy23fs", 
          RowBox[{"(", 
           RowBox[{"-", 
            RowBox[{"(", 
             RowBox[{"R", "+", "r", "+", "\[Rho]"}], ")"}]}], ")"}]}], "+", 
         "\[IndentingNewLine]", 
         RowBox[{"xy32fs", " ", 
          RowBox[{"(", 
           RowBox[{"r", "+", "\[Rho]", "-", "R"}], ")"}]}]}], ")"}], 
       RowBox[{"\[Alpha]f", "/", "2"}]}]}]}], ";"}], "\[IndentingNewLine]", 
   "\[IndentingNewLine]", 
   RowBox[{
    RowBox[{"nextYamf", "=", 
     RowBox[{"yy44fs", "+", 
      RowBox[{"yy24fs", "/", "2"}], "+", 
      RowBox[{
       RowBox[{"(", 
        RowBox[{
         RowBox[{"yy14fs", "*", 
          RowBox[{"(", 
           RowBox[{"1", "-", "R"}], ")"}]}], "+", 
         RowBox[{"yy23fs", "*", "R"}], "+", "yy34fs"}], ")"}], 
       RowBox[{"(", 
        RowBox[{"1", "-", "\[Alpha]f"}], ")"}]}], "+", "\[IndentingNewLine]", 
      
      RowBox[{"xy44fs", "/", "2"}], "+", 
      RowBox[{
       RowBox[{"(", 
        RowBox[{
         RowBox[{"xy34fs", 
          RowBox[{"(", 
           RowBox[{"1", "-", "r"}], ")"}]}], "+", 
         RowBox[{"xy43fs", 
          RowBox[{"(", "r", ")"}]}]}], ")"}], 
       RowBox[{"(", 
        RowBox[{"1", "-", "\[Alpha]f"}], ")"}]}], "+", "\[IndentingNewLine]", 
      
      RowBox[{
       RowBox[{"(", 
        RowBox[{
         RowBox[{"xy24fs", 
          RowBox[{"(", 
           RowBox[{"1", "-", "\[Rho]"}], ")"}]}], "+", 
         RowBox[{"xy42fs", 
          RowBox[{"(", "\[Rho]", ")"}]}]}], ")"}], "/", "2"}], "+", 
      "\[IndentingNewLine]", 
      RowBox[{"xy14fs", "*", 
       RowBox[{"(", 
        RowBox[{"1", "-", "\[Alpha]f"}], ")"}]}], "+", "\[IndentingNewLine]", 
      
      RowBox[{
       RowBox[{"(", 
        RowBox[{
         RowBox[{"xy14fs", 
          RowBox[{"(", 
           RowBox[{"-", 
            RowBox[{"(", 
             RowBox[{"R", "+", "r", "+", "\[Rho]"}], ")"}]}], ")"}]}], "+", 
         "\[IndentingNewLine]", 
         RowBox[{"xy41fs", 
          RowBox[{"(", 
           RowBox[{"r", "+", "\[Rho]", "-", "R"}], ")"}]}], "+", 
         "\[IndentingNewLine]", 
         RowBox[{"xy23fs", 
          RowBox[{"(", 
           RowBox[{"R", "+", "r", "-", "\[Rho]"}], ")"}]}], "+", 
         "\[IndentingNewLine]", 
         RowBox[{"xy32fs", 
          RowBox[{"(", 
           RowBox[{"R", "+", "\[Rho]", "-", "r"}], ")"}]}]}], ")"}], 
       RowBox[{
        RowBox[{"(", 
         RowBox[{"1", "-", "\[Alpha]f"}], ")"}], "/", "2"}]}]}]}], 
    ";"}]}]}]], "Input",
 CellChangeTimes->{{3.693309915501526*^9, 3.6933099325077677`*^9}, {
   3.693309994483501*^9, 3.693310111226685*^9}, 3.693310458051482*^9, {
   3.693310504984441*^9, 3.693310571845592*^9}, {3.693310708322699*^9, 
   3.693310965833001*^9}, {3.693311068691226*^9, 3.693311076707844*^9}, {
   3.693311116392437*^9, 3.693311174992943*^9}, {3.693311224910478*^9, 
   3.693311386325416*^9}, {3.693311492371409*^9, 3.693311517729001*^9}, 
   3.693311563059478*^9, {3.693311747119026*^9, 3.6933120753696938`*^9}, {
   3.693312142532003*^9, 3.693312148484177*^9}, {3.693312186677787*^9, 
   3.69331257884744*^9}, {3.693312610467888*^9, 3.693312654396325*^9}, {
   3.693312761967066*^9, 3.6933128469525948`*^9}, {3.693312884107136*^9, 
   3.693312884458653*^9}, {3.693312918963231*^9, 3.693312925162354*^9}, 
   3.693313010915413*^9, {3.6935503161706543`*^9, 3.693550364876738*^9}, {
   3.693550516443318*^9, 3.693550523953898*^9}, {3.693554135658864*^9, 
   3.693554167167574*^9}, 3.69355421954396*^9, {3.693560016281282*^9, 
   3.693560026912613*^9}, {3.6935600600585003`*^9, 3.693560082508367*^9}, {
   3.693560114198065*^9, 3.693560230607451*^9}, {3.69356030620798*^9, 
   3.693560306295227*^9}, {3.718043166721587*^9, 3.7180431931455603`*^9}, {
   3.718044336034589*^9, 3.718044337413677*^9}, {3.718044371807796*^9, 
   3.718044405924924*^9}},
 ExpressionUUID -> "9bb38301-0eb7-4c19-a19f-70aa2f5e9dd6"],

Cell[CellGroupData[{

Cell[BoxData[
 RowBox[{"Factor", "[", 
  RowBox[{
  "nextXAMf", "+", "nextXaMf", "+", "nextXAmf", "+", "nextXamf", "+", 
   "nextYAMf", "+", "nextYaMf", "+", "nextYAmf", "+", "nextYamf"}], 
  "]"}]], "Input",
 CellChangeTimes->{{3.693549017206688*^9, 3.693549019137959*^9}, {
  3.693549104241928*^9, 3.693549105081459*^9}, {3.693549660654559*^9, 
  3.6935496613339853`*^9}, {3.693550370497325*^9, 3.6935503967347603`*^9}},
 ExpressionUUID -> "500e063c-acdb-4c6e-a73a-abb4c2bcc04e"],

Cell[BoxData["1"], "Output",
 CellChangeTimes->{
  3.693549023915489*^9, 3.69354906973875*^9, 3.693549115183797*^9, 
   3.693549374432523*^9, 3.693549470639276*^9, {3.693549659022702*^9, 
   3.6935496627192717`*^9}, 3.693549953545395*^9, {3.693550506410406*^9, 
   3.693550527360511*^9}, 3.693554175697732*^9, 3.6935542255456247`*^9, 
   3.693554280797245*^9, 3.693555035967455*^9, 3.693560087472206*^9, 
   3.6935602409764442`*^9, 3.69356031629776*^9, 3.693565833215888*^9, 
   3.6935742726174183`*^9, 3.693574976024*^9, 3.693575043180599*^9, 
   3.693633056298645*^9, 3.693641924656715*^9, 3.694953615213148*^9, 
   3.714504863288645*^9, 3.715094495789218*^9, 3.718040093125743*^9, 
   3.718043427429932*^9, 3.718044472847178*^9, 3.7189772674003563`*^9, 
   3.719078042014894*^9, 3.719146381707814*^9, 3.719155996060431*^9, 
   3.7192572752213717`*^9, 3.7193397684931517`*^9, 3.7195113771247883`*^9, 
   3.719517962228221*^9, 3.7197566580833263`*^9, 3.719844324327532*^9, 
   3.719933961442259*^9, 3.7199371435233927`*^9, 3.719953254103513*^9, 
   3.719954422928281*^9, 3.7201912318881607`*^9, 3.720355514341858*^9, 
   3.7203681384358807`*^9, 3.720445922017745*^9, 3.720450484979467*^9, 
   3.720451336850861*^9, 3.720464513165805*^9, 3.724291372452643*^9, 
   3.725116075151395*^9, 3.725135786996909*^9, 3.7253852305395117`*^9, 
   3.725631522951047*^9, 3.725716627701517*^9, 3.726603643125229*^9, 
   3.726690607353405*^9, 3.726910224656542*^9, 3.7269197685059757`*^9, 
   3.726946714620699*^9, 3.732976558263686*^9, 3.735584717840886*^9},
 ExpressionUUID -> "d9c960ce-5ff5-4545-b2f8-b1b62c62e4d1"]
}, Closed]],

Cell["And the next generation frequencies in male gametes are", "Text",
 CellChangeTimes->{{3.693544220315609*^9, 3.693544232641922*^9}, {
  3.718043402967461*^9, 
  3.7180434119838467`*^9}},ExpressionUUID->"8a8aa64f-337a-46ba-95f7-\
00801196d5b6"],

Cell[BoxData[
 RowBox[{
  RowBox[{"(*", 
   RowBox[{"X", " ", "bearing", " ", "pollen"}], "*)"}], 
  "\[IndentingNewLine]", 
  RowBox[{
   RowBox[{
    RowBox[{"nextXAMm", "=", 
     RowBox[{"xx11ms", "+", 
      RowBox[{"xx13ms", "/", "2"}], "+", 
      RowBox[{
       RowBox[{"(", 
        RowBox[{"xx12ms", "+", 
         RowBox[{"xx14ms", "*", 
          RowBox[{"(", 
           RowBox[{"1", "-", "R"}], ")"}]}], "+", 
         RowBox[{"xx23ms", "*", "R"}]}], ")"}], "\[Alpha]m"}], "+", 
      "\[IndentingNewLine]", 
      RowBox[{"xy11ms", "/", "2"}], "+", 
      RowBox[{
       RowBox[{"(", 
        RowBox[{
         RowBox[{"xy12ms", 
          RowBox[{"(", 
           RowBox[{"1", "-", "r"}], ")"}]}], "+", 
         RowBox[{"xy21ms", " ", 
          RowBox[{"(", "r", ")"}]}]}], ")"}], "\[Alpha]m"}], "+", 
      "\[IndentingNewLine]", 
      RowBox[{
       RowBox[{"(", 
        RowBox[{
         RowBox[{"xy13ms", 
          RowBox[{"(", 
           RowBox[{"1", "-", "\[Rho]"}], ")"}]}], "+", 
         RowBox[{"xy31ms", " ", 
          RowBox[{"(", "\[Rho]", ")"}]}]}], ")"}], "/", "2"}], "+", 
      "\[IndentingNewLine]", 
      RowBox[{"xy14ms", " ", "*", "\[Alpha]m"}], "+", "\[IndentingNewLine]", 
      RowBox[{
       RowBox[{"(", 
        RowBox[{
         RowBox[{"xy14ms", " ", 
          RowBox[{"(", 
           RowBox[{"-", 
            RowBox[{"(", 
             RowBox[{"R", "+", "r", "+", "\[Rho]"}], ")"}]}], ")"}]}], "+", 
         " ", "\[IndentingNewLine]", 
         RowBox[{"xy41ms", 
          RowBox[{"(", 
           RowBox[{"r", "+", "\[Rho]", "-", "R"}], ")"}]}], "+", 
         "\[IndentingNewLine]", 
         RowBox[{"xy23ms", 
          RowBox[{"(", 
           RowBox[{"R", "+", "r", "-", "\[Rho]"}], ")"}]}], "+", 
         "\[IndentingNewLine]", 
         RowBox[{"xy32ms", 
          RowBox[{"(", 
           RowBox[{"R", "+", "\[Rho]", "-", "r"}], ")"}]}]}], ")"}], 
       RowBox[{"\[Alpha]m", "/", "2"}]}]}]}], ";"}], "\[IndentingNewLine]", 
   "\[IndentingNewLine]", 
   RowBox[{
    RowBox[{"nextXaMm", " ", "=", 
     RowBox[{"xx22ms", "+", 
      RowBox[{"xx24ms", "/", "2"}], "+", 
      RowBox[{
       RowBox[{"(", 
        RowBox[{"xx12ms", "+", 
         RowBox[{"xx23ms", "*", 
          RowBox[{"(", 
           RowBox[{"1", "-", "R"}], ")"}]}], "+", 
         RowBox[{"xx14ms", "*", "R"}]}], ")"}], 
       RowBox[{"(", 
        RowBox[{"1", "-", "\[Alpha]m"}], ")"}]}], "+", "\[IndentingNewLine]", 
      
      RowBox[{"xy22ms", "/", "2"}], "+", 
      RowBox[{
       RowBox[{"(", 
        RowBox[{
         RowBox[{"xy12ms", 
          RowBox[{"(", "r", ")"}]}], "+", 
         RowBox[{"xy21ms", 
          RowBox[{"(", 
           RowBox[{"1", "-", "r"}], ")"}]}]}], ")"}], 
       RowBox[{"(", 
        RowBox[{"1", "-", "\[Alpha]m"}], ")"}]}], "+", "\[IndentingNewLine]", 
      
      RowBox[{
       RowBox[{"(", 
        RowBox[{
         RowBox[{"xy24ms", " ", 
          RowBox[{"(", 
           RowBox[{"1", "-", "\[Rho]"}], ")"}]}], "+", 
         RowBox[{"xy42ms", " ", 
          RowBox[{"(", "\[Rho]", ")"}]}]}], ")"}], "/", "2"}], "+", 
      "\[IndentingNewLine]", 
      RowBox[{"xy23ms", "*", 
       RowBox[{"(", 
        RowBox[{"1", "-", "\[Alpha]m"}], ")"}]}], "+", "\[IndentingNewLine]", 
      
      RowBox[{
       RowBox[{"(", 
        RowBox[{
         RowBox[{"xy14ms", 
          RowBox[{"(", 
           RowBox[{"R", "+", "r", "-", "\[Rho]"}], ")"}]}], "+", 
         "\[IndentingNewLine]", 
         RowBox[{"xy41ms", 
          RowBox[{"(", 
           RowBox[{"R", "+", "\[Rho]", "-", "r"}], ")"}]}], "+", 
         "\[IndentingNewLine]", 
         RowBox[{"xy23ms", 
          RowBox[{"(", 
           RowBox[{"-", 
            RowBox[{"(", 
             RowBox[{"R", "+", "r", "+", "\[Rho]"}], ")"}]}], ")"}]}], "+", 
         "\[IndentingNewLine]", 
         RowBox[{"xy32ms", " ", 
          RowBox[{"(", 
           RowBox[{"r", "+", "\[Rho]", "-", "R"}], ")"}]}]}], ")"}], 
       RowBox[{
        RowBox[{"(", 
         RowBox[{"1", "-", "\[Alpha]m"}], ")"}], "/", "2"}]}]}]}], ";"}], 
   "\[IndentingNewLine]", "\[IndentingNewLine]", 
   RowBox[{
    RowBox[{"nextXAmm", " ", "=", 
     RowBox[{"xx33ms", "+", 
      RowBox[{"xx13ms", "/", "2"}], "+", 
      RowBox[{
       RowBox[{"(", 
        RowBox[{
         RowBox[{"xx23ms", "*", 
          RowBox[{"(", 
           RowBox[{"1", "-", "R"}], ")"}]}], "+", 
         RowBox[{"R", "*", "xx14ms"}], "+", "xx34ms"}], ")"}], "\[Alpha]m"}], 
      "+", "\[IndentingNewLine]", 
      RowBox[{"xy33ms", "/", "2"}], "+", 
      RowBox[{
       RowBox[{"(", 
        RowBox[{
         RowBox[{"xy34ms", 
          RowBox[{"(", 
           RowBox[{"1", "-", "r"}], ")"}]}], "+", 
         RowBox[{"xy43ms", 
          RowBox[{"(", "r", ")"}]}]}], ")"}], "\[Alpha]m"}], "+", 
      "\[IndentingNewLine]", 
      RowBox[{
       RowBox[{"(", 
        RowBox[{
         RowBox[{"xy13ms", 
          RowBox[{"(", "\[Rho]", ")"}]}], "+", 
         RowBox[{"xy31ms", 
          RowBox[{"(", 
           RowBox[{"1", "-", "\[Rho]"}], ")"}]}]}], ")"}], "/", "2"}], "+", 
      "\[IndentingNewLine]", 
      RowBox[{"xy32ms", " ", "*", "\[Alpha]m"}], "+", "\[IndentingNewLine]", 
      RowBox[{
       RowBox[{"(", 
        RowBox[{
         RowBox[{"xy14ms", 
          RowBox[{"(", 
           RowBox[{"R", "+", "\[Rho]", "-", "r"}], ")"}]}], "+", 
         "\[IndentingNewLine]", 
         RowBox[{"xy41ms", 
          RowBox[{"(", 
           RowBox[{"R", "+", "r", "-", "\[Rho]"}], ")"}]}], "+", 
         "\[IndentingNewLine]", 
         RowBox[{"xy23ms", 
          RowBox[{"(", 
           RowBox[{"r", "+", "\[Rho]", "-", "R"}], ")"}]}], "+", 
         "\[IndentingNewLine]", 
         RowBox[{"xy32ms", " ", 
          RowBox[{"(", 
           RowBox[{"-", 
            RowBox[{"(", 
             RowBox[{"R", "+", "r", "+", "\[Rho]"}], ")"}]}], ")"}]}]}], 
        ")"}], 
       RowBox[{"\[Alpha]m", "/", "2"}]}]}]}], ";"}], "\[IndentingNewLine]", 
   "\[IndentingNewLine]", 
   RowBox[{
    RowBox[{"nextXamm", "=", 
     RowBox[{"xx44ms", "+", 
      RowBox[{"xx24ms", "/", "2"}], "+", 
      RowBox[{
       RowBox[{"(", 
        RowBox[{
         RowBox[{"xx14ms", "*", 
          RowBox[{"(", 
           RowBox[{"1", "-", "R"}], ")"}]}], "+", 
         RowBox[{"xx23ms", "*", "R"}], "+", "xx34ms"}], ")"}], 
       RowBox[{"(", 
        RowBox[{"1", "-", "\[Alpha]m"}], ")"}]}], "+", "\[IndentingNewLine]", 
      
      RowBox[{"xy44ms", "/", "2"}], "+", 
      RowBox[{
       RowBox[{"(", 
        RowBox[{
         RowBox[{"xy34ms", 
          RowBox[{"(", "r", ")"}]}], "+", 
         RowBox[{"xy43ms", 
          RowBox[{"(", 
           RowBox[{"1", "-", "r"}], ")"}]}]}], ")"}], 
       RowBox[{"(", 
        RowBox[{"1", "-", "\[Alpha]m"}], ")"}]}], "+", "\[IndentingNewLine]", 
      
      RowBox[{
       RowBox[{"(", 
        RowBox[{
         RowBox[{"xy24ms", 
          RowBox[{"(", "\[Rho]", ")"}]}], "+", 
         RowBox[{"xy42ms", 
          RowBox[{"(", 
           RowBox[{"1", "-", "\[Rho]"}], ")"}]}]}], ")"}], "/", "2"}], "+", 
      "\[IndentingNewLine]", 
      RowBox[{"xy41ms", "*", 
       RowBox[{"(", 
        RowBox[{"1", "-", "\[Alpha]m"}], ")"}]}], "+", "\[IndentingNewLine]", 
      
      RowBox[{
       RowBox[{"(", 
        RowBox[{
         RowBox[{"xy14ms", 
          RowBox[{"(", 
           RowBox[{"r", "+", "\[Rho]", "-", "R"}], ")"}]}], "+", 
         "\[IndentingNewLine]", 
         RowBox[{"xy41ms", 
          RowBox[{"(", 
           RowBox[{"-", 
            RowBox[{"(", 
             RowBox[{"R", "+", "r", "+", "\[Rho]"}], ")"}]}], ")"}]}], "+", 
         "\[IndentingNewLine]", 
         RowBox[{"xy23ms", 
          RowBox[{"(", 
           RowBox[{"R", "+", "\[Rho]", "-", "r"}], ")"}]}], "+", 
         "\[IndentingNewLine]", 
         RowBox[{"xy32ms", 
          RowBox[{"(", 
           RowBox[{"R", "+", "r", "-", "\[Rho]"}], ")"}]}]}], ")"}], 
       RowBox[{
        RowBox[{"(", 
         RowBox[{"1", "-", "\[Alpha]m"}], ")"}], "/", "2"}]}]}]}], ";"}], 
   "\[IndentingNewLine]", "\[IndentingNewLine]", 
   RowBox[{"(*", 
    RowBox[{"Y", " ", "bearing", " ", "pollen"}], "*)"}], 
   "\[IndentingNewLine]", 
   RowBox[{
    RowBox[{"nextYAMm", "=", 
     RowBox[{"yy11ms", "+", 
      RowBox[{"yy13ms", "/", "2"}], "+", 
      RowBox[{
       RowBox[{"(", 
        RowBox[{"yy12ms", "+", 
         RowBox[{"yy14ms", "*", 
          RowBox[{"(", 
           RowBox[{"1", "-", "R"}], ")"}]}], "+", 
         RowBox[{"yy23ms", "*", "R"}]}], ")"}], "\[Alpha]m"}], "+", 
      "\[IndentingNewLine]", 
      RowBox[{"xy11ms", "/", "2"}], "+", 
      RowBox[{
       RowBox[{"(", 
        RowBox[{
         RowBox[{"xy12ms", 
          RowBox[{"(", "r", ")"}]}], "+", 
         RowBox[{"xy21ms", " ", 
          RowBox[{"(", 
           RowBox[{"1", "-", "r"}], ")"}]}]}], ")"}], 
       RowBox[{"(", "\[Alpha]m", ")"}]}], "+", "\[IndentingNewLine]", 
      RowBox[{
       RowBox[{"(", 
        RowBox[{
         RowBox[{"xy13ms", 
          RowBox[{"(", "\[Rho]", ")"}]}], "+", 
         RowBox[{"xy31ms", " ", 
          RowBox[{"(", 
           RowBox[{"1", "-", "\[Rho]"}], ")"}]}]}], ")"}], "/", "2"}], "+", 
      "\[IndentingNewLine]", 
      RowBox[{"xy41ms", "*", "\[Alpha]m"}], "+", "\[IndentingNewLine]", 
      RowBox[{
       RowBox[{"(", 
        RowBox[{
         RowBox[{"xy14ms", " ", 
          RowBox[{"(", 
           RowBox[{"r", "+", "\[Rho]", "-", "R"}], ")"}]}], "+", 
         "\[IndentingNewLine]", " ", 
         RowBox[{"xy41ms", 
          RowBox[{"(", 
           RowBox[{"-", 
            RowBox[{"(", 
             RowBox[{"R", "+", "r", "+", "\[Rho]"}], ")"}]}], ")"}]}], "+", 
         "\[IndentingNewLine]", 
         RowBox[{"xy23ms", 
          RowBox[{"(", 
           RowBox[{"R", "+", "\[Rho]", "-", "r"}], ")"}]}], "+", 
         "\[IndentingNewLine]", 
         RowBox[{"xy32ms", 
          RowBox[{"(", 
           RowBox[{"R", "+", "r", "-", "\[Rho]"}], ")"}]}]}], ")"}], 
       RowBox[{"\[Alpha]m", "/", "2"}]}]}]}], ";"}], "\[IndentingNewLine]", 
   "\[IndentingNewLine]", 
   RowBox[{
    RowBox[{"nextYaMm", " ", "=", 
     RowBox[{"yy22ms", "+", 
      RowBox[{"yy24ms", "/", "2"}], "+", 
      RowBox[{
       RowBox[{"(", 
        RowBox[{"yy12ms", "+", 
         RowBox[{"yy23ms", "*", 
          RowBox[{"(", 
           RowBox[{"1", "-", "R"}], ")"}]}], "+", 
         RowBox[{"yy14ms", "*", "R"}]}], ")"}], 
       RowBox[{"(", 
        RowBox[{"1", "-", "\[Alpha]m"}], ")"}]}], "+", "\[IndentingNewLine]", 
      
      RowBox[{"xy22ms", "/", "2"}], "+", 
      RowBox[{
       RowBox[{"(", 
        RowBox[{
         RowBox[{"xy12ms", 
          RowBox[{"(", 
           RowBox[{"1", "-", "r"}], ")"}]}], "+", 
         RowBox[{"xy21ms", 
          RowBox[{"(", "r", ")"}]}]}], ")"}], 
       RowBox[{"(", 
        RowBox[{"1", "-", "\[Alpha]m"}], ")"}]}], "+", "\[IndentingNewLine]", 
      
      RowBox[{
       RowBox[{"(", 
        RowBox[{
         RowBox[{"xy24ms", " ", 
          RowBox[{"(", "\[Rho]", ")"}]}], "+", 
         RowBox[{"xy42ms", " ", 
          RowBox[{"(", 
           RowBox[{"1", "-", "\[Rho]"}], ")"}]}]}], ")"}], "/", "2"}], "+", 
      "\[IndentingNewLine]", 
      RowBox[{"xy32ms", "*", 
       RowBox[{"(", 
        RowBox[{"1", "-", "\[Alpha]m"}], ")"}]}], "+", "\[IndentingNewLine]", 
      
      RowBox[{
       RowBox[{"(", 
        RowBox[{
         RowBox[{"xy14ms", 
          RowBox[{"(", 
           RowBox[{"R", "+", "\[Rho]", "-", "r"}], ")"}]}], "+", 
         "\[IndentingNewLine]", 
         RowBox[{"xy41ms", 
          RowBox[{"(", 
           RowBox[{"R", "+", "r", "-", "\[Rho]"}], ")"}]}], "+", 
         "\[IndentingNewLine]", 
         RowBox[{"xy23ms", 
          RowBox[{"(", 
           RowBox[{"r", "+", "\[Rho]", "-", "R"}], ")"}]}], "+", 
         "\[IndentingNewLine]", 
         RowBox[{"xy32ms", " ", 
          RowBox[{"(", 
           RowBox[{"-", 
            RowBox[{"(", 
             RowBox[{"R", "+", "r", "+", "\[Rho]"}], ")"}]}], ")"}]}]}], 
        ")"}], 
       RowBox[{
        RowBox[{"(", 
         RowBox[{"1", "-", "\[Alpha]m"}], ")"}], "/", "2"}]}]}]}], ";"}], 
   "\[IndentingNewLine]", "\[IndentingNewLine]", 
   RowBox[{
    RowBox[{"nextYAmm", "=", 
     RowBox[{"yy33ms", "+", 
      RowBox[{"yy13ms", "/", "2"}], "+", 
      RowBox[{
       RowBox[{"(", 
        RowBox[{
         RowBox[{"yy23ms", "*", 
          RowBox[{"(", 
           RowBox[{"1", "-", "R"}], ")"}]}], "+", 
         RowBox[{"R", "*", "yy14ms"}], "+", "yy34ms"}], ")"}], "\[Alpha]m"}], 
      "+", "\[IndentingNewLine]", 
      RowBox[{"xy33ms", "/", "2"}], "+", 
      RowBox[{
       RowBox[{"(", 
        RowBox[{
         RowBox[{"xy34ms", 
          RowBox[{"(", "r", ")"}]}], "+", 
         RowBox[{"xy43ms", 
          RowBox[{"(", 
           RowBox[{"1", "-", "r"}], ")"}]}]}], ")"}], 
       RowBox[{"(", "\[Alpha]m", ")"}]}], "+", "\[IndentingNewLine]", 
      RowBox[{
       RowBox[{"(", 
        RowBox[{
         RowBox[{"xy13ms", 
          RowBox[{"(", 
           RowBox[{"1", "-", "\[Rho]"}], ")"}]}], "+", 
         RowBox[{"xy31ms", 
          RowBox[{"(", "\[Rho]", ")"}]}]}], ")"}], "/", "2"}], "+", 
      "\[IndentingNewLine]", 
      RowBox[{"xy23ms", "*", "\[Alpha]m"}], "+", "\[IndentingNewLine]", 
      RowBox[{
       RowBox[{"(", 
        RowBox[{
         RowBox[{"xy14ms", 
          RowBox[{"(", 
           RowBox[{"R", "+", "r", "-", "\[Rho]"}], ")"}]}], "+", 
         "\[IndentingNewLine]", 
         RowBox[{"xy41ms", 
          RowBox[{"(", 
           RowBox[{"R", "+", "\[Rho]", "-", "r"}], ")"}]}], "+", 
         "\[IndentingNewLine]", 
         RowBox[{"xy23ms", 
          RowBox[{"(", 
           RowBox[{"-", 
            RowBox[{"(", 
             RowBox[{"R", "+", "r", "+", "\[Rho]"}], ")"}]}], ")"}]}], "+", 
         "\[IndentingNewLine]", 
         RowBox[{"xy32ms", " ", 
          RowBox[{"(", 
           RowBox[{"r", "+", "\[Rho]", "-", "R"}], ")"}]}]}], ")"}], 
       RowBox[{"\[Alpha]m", "/", "2"}]}]}]}], ";"}], "\[IndentingNewLine]", 
   "\[IndentingNewLine]", 
   RowBox[{
    RowBox[{"nextYamm", "=", 
     RowBox[{"yy44ms", "+", 
      RowBox[{"yy24ms", "/", "2"}], "+", 
      RowBox[{
       RowBox[{"(", 
        RowBox[{
         RowBox[{"yy14ms", "*", 
          RowBox[{"(", 
           RowBox[{"1", "-", "R"}], ")"}]}], "+", 
         RowBox[{"yy23ms", "*", "R"}], "+", "yy34ms"}], ")"}], 
       RowBox[{"(", 
        RowBox[{"1", "-", "\[Alpha]m"}], ")"}]}], "+", "\[IndentingNewLine]", 
      
      RowBox[{"xy44ms", "/", "2"}], "+", 
      RowBox[{
       RowBox[{"(", 
        RowBox[{
         RowBox[{"xy34ms", 
          RowBox[{"(", 
           RowBox[{"1", "-", "r"}], ")"}]}], "+", 
         RowBox[{"xy43ms", 
          RowBox[{"(", "r", ")"}]}]}], ")"}], 
       RowBox[{"(", 
        RowBox[{"1", "-", "\[Alpha]m"}], ")"}]}], "+", "\[IndentingNewLine]", 
      
      RowBox[{
       RowBox[{"(", 
        RowBox[{
         RowBox[{"xy24ms", 
          RowBox[{"(", 
           RowBox[{"1", "-", "\[Rho]"}], ")"}]}], "+", 
         RowBox[{"xy42ms", 
          RowBox[{"(", "\[Rho]", ")"}]}]}], ")"}], "/", "2"}], "+", 
      "\[IndentingNewLine]", 
      RowBox[{"xy14ms", "*", 
       RowBox[{"(", 
        RowBox[{"1", "-", "\[Alpha]m"}], ")"}]}], "+", "\[IndentingNewLine]", 
      
      RowBox[{
       RowBox[{"(", 
        RowBox[{
         RowBox[{"xy14ms", 
          RowBox[{"(", 
           RowBox[{"-", 
            RowBox[{"(", 
             RowBox[{"R", "+", "r", "+", "\[Rho]"}], ")"}]}], ")"}]}], "+", 
         "\[IndentingNewLine]", 
         RowBox[{"xy41ms", 
          RowBox[{"(", 
           RowBox[{"r", "+", "\[Rho]", "-", "R"}], ")"}]}], "+", 
         "\[IndentingNewLine]", 
         RowBox[{"xy23ms", 
          RowBox[{"(", 
           RowBox[{"R", "+", "r", "-", "\[Rho]"}], ")"}]}], "+", 
         "\[IndentingNewLine]", 
         RowBox[{"xy32ms", 
          RowBox[{"(", 
           RowBox[{"R", "+", "\[Rho]", "-", "r"}], ")"}]}]}], ")"}], 
       RowBox[{
        RowBox[{"(", 
         RowBox[{"1", "-", "\[Alpha]m"}], ")"}], "/", "2"}]}]}]}], 
    ";"}]}]}]], "Input",
 CellChangeTimes->{{3.693309915501526*^9, 3.6933099325077677`*^9}, {
   3.693309994483501*^9, 3.693310111226685*^9}, 3.693310458051482*^9, {
   3.693310504984441*^9, 3.693310571845592*^9}, {3.693310708322699*^9, 
   3.693310965833001*^9}, {3.693311068691226*^9, 3.693311076707844*^9}, {
   3.693311116392437*^9, 3.693311174992943*^9}, {3.693311224910478*^9, 
   3.693311386325416*^9}, {3.693311492371409*^9, 3.693311517729001*^9}, 
   3.693311563059478*^9, {3.693311747119026*^9, 3.6933120753696938`*^9}, {
   3.693312142532003*^9, 3.693312148484177*^9}, {3.693312186677787*^9, 
   3.69331257884744*^9}, {3.693312610467888*^9, 3.693312654396325*^9}, {
   3.693312761967066*^9, 3.6933128469525948`*^9}, {3.693312884107136*^9, 
   3.693312884458653*^9}, {3.693312918963231*^9, 3.693312925162354*^9}, 
   3.693313010915413*^9, {3.6935442167971992`*^9, 3.693544825708024*^9}, {
   3.6935452106055193`*^9, 3.693545223204241*^9}, {3.69354525530927*^9, 
   3.693545268926076*^9}, {3.693545327726218*^9, 3.693545350520911*^9}, {
   3.693545453241535*^9, 3.693545454792568*^9}, {3.693550402708359*^9, 
   3.693550453171851*^9}, {3.693554228857955*^9, 3.6935542406252203`*^9}, {
   3.6935603219341516`*^9, 3.6935604022444057`*^9}, {3.718043200672042*^9, 
   3.718043204941626*^9}, {3.718044345220295*^9, 3.7180443455089197`*^9}, {
   3.718044385098179*^9, 3.718044410461418*^9}},
 ExpressionUUID -> "daa06b1c-5d95-4231-b502-297481489c25"],

Cell[CellGroupData[{

Cell[BoxData[
 RowBox[{"Factor", "[", 
  RowBox[{
  "nextXAMm", "+", "nextXaMm", "+", "nextXAmm", "+", "nextXamm", "+", 
   "nextYAMm", "+", "nextYaMm", "+", "nextYAmm", "+", "nextYamm"}], 
  "]"}]], "Input",
 CellChangeTimes->{{3.693546553616716*^9, 3.693546554909905*^9}, {
  3.693550456814139*^9, 3.693550484284959*^9}},
 ExpressionUUID -> "aa0716f6-7d4e-4513-bcd4-b95f6936bca5"],

Cell[BoxData["1"], "Output",
 CellChangeTimes->CompressedData["
1:eJwVxVkow3EcAPAZy98Y5hjjAWvhwZXMHJN+joc55iopRbZcK5v9c5QHD868
8GDul5Gk/MlNHiZjeFwrJVNuxjckx4OI7//h0ydCrS+tdeFwODLkTZv7r3qA
SAb0g+wtWlvCDU4JHlvZjTqx8g6P2TkqZJe2VDDs9LQx34m/p429PeGabInw
FWequxrZV8NSDewO9xGrZy+QshVRiC9+WBYU6GCArHe//HwvAmlPX82ZWANy
9nZzN4mLrIqGKXw2uOpCvQEkTSENMOJUqJ3ewGmVVrqDZ/FKxgGXX1GX/ptA
aqz6hXrc7aT2WosXqGT6C9z03JTB3wKyxBdwk/Fizv2QHOd5HDdl4kzewx/7
hyF2eg13mopOXbeBKM5GuXxcMBH9G493zPfLE/E+MXeG/fLUT5iKy3Rbc727
QDrjasqD94DcMsqvCJx2mi1TOJOi4gVYgHyaKocz8G1D4fLLPhC7hooSHwDJ
rxNrevAQicRrAFeH5yaN4pHN5jaRDUic4/zb5wTIP/hw3Ws=
  "],
 ExpressionUUID -> "276ad2d6-b8d4-4724-9a66-2c60fbff116b"]
}, Closed]],

Cell["\<\
Let the probability a zygote develops as a female be completely determined by \
the ancestral SDR when a zygote has no m alleles (XX females and XY and YY \
males) and be k whenever a zygote has at least on m allele:\
\>", "Text",
 CellChangeTimes->{{3.693576529436275*^9, 3.693576542060069*^9}, {
   3.718040133700886*^9, 3.718040134627174*^9}, {3.718043479025702*^9, 
   3.718043488978355*^9}, {3.718043519115683*^9, 3.7180435238683968`*^9}, {
   3.718043566815926*^9, 3.718043660682164*^9}, 3.7180443825157003`*^9, {
   3.718044495470685*^9, 
   3.718044514476828*^9}},ExpressionUUID->"c249dc43-47dc-48d7-906c-\
241f082ed797"],

Cell[BoxData[
 RowBox[{
  RowBox[{"SUBS", "=", 
   RowBox[{"{", "\[IndentingNewLine]", 
    RowBox[{
     RowBox[{"kXXMM", "\[Rule]", "1"}], ",", "\[IndentingNewLine]", 
     RowBox[{"kXYMM", "\[Rule]", "0"}], ",", "\[IndentingNewLine]", 
     RowBox[{"kYYMM", "\[Rule]", "0"}], ",", "\[IndentingNewLine]", 
     RowBox[{"kXXMm", "\[Rule]", "k"}], ",", "\[IndentingNewLine]", 
     RowBox[{"kXYMm", "\[Rule]", "k"}], ",", "\[IndentingNewLine]", 
     RowBox[{"kYYMm", "\[Rule]", "k"}], ",", "\[IndentingNewLine]", 
     RowBox[{"kXXmm", "\[Rule]", "k"}], ",", "\[IndentingNewLine]", 
     RowBox[{"kXYmm", "\[Rule]", "k"}], ",", "\[IndentingNewLine]", 
     RowBox[{"kYYmm", "\[Rule]", "k"}]}], "\[IndentingNewLine]", "}"}]}], 
  ";"}]], "Input",
 CellChangeTimes->{{3.693565362409412*^9, 3.693565523507833*^9}, 
   3.693574407062133*^9, {3.693576609329269*^9, 3.69357661956073*^9}, {
   3.71804319349688*^9, 3.718043200521509*^9}, {3.718043463471938*^9, 
   3.7180434661831512`*^9}, {3.718043527865666*^9, 3.718043551258521*^9}, {
   3.718044337424679*^9, 3.7180444104637747`*^9}, {3.718044533441434*^9, 
   3.718044533849407*^9}},
 ExpressionUUID -> "dc4cac7a-ef71-4cf4-8174-ca879888fe27"]
}, Closed]]
}, Closed]],

Cell[CellGroupData[{

Cell["Resident equilibria and stability", "Section",
 CellChangeTimes->{{3.718043882645306*^9, 3.718043885331161*^9}, {
   3.7180439258769207`*^9, 3.718043942092701*^9}, {3.719078458211389*^9, 
   3.719078460069606*^9}, 
   3.7204555722289248`*^9},ExpressionUUID->"0e6608e6-bf7f-4993-ab55-\
28005ecbeb91"],

Cell[CellGroupData[{

Cell["General", "Subsection",
 CellChangeTimes->{{3.718980789545868*^9, 
  3.718980794233926*^9}},ExpressionUUID->"35ebbd2c-dfe3-4b9f-aa3d-\
f2c678025fe9"],

Cell["\<\
We first explore the resident equilibria, where the m allele is absent and \
sex is only determined by the ancestral sex-determining locus. In this case \
there no Y alleles in gametes from females and no M alleles in gametes from \
any sex, leaving us with 6 equations.\
\>", "Text",
 CellChangeTimes->{{3.675897612080282*^9, 3.675897623453624*^9}, {
   3.676719440380638*^9, 3.676719440800579*^9}, {3.718977982444151*^9, 
   3.718978092182517*^9}, 
   3.718978489791986*^9},ExpressionUUID->"8b8e34ee-0935-4720-b766-\
72eba8a33d75"],

Cell[CellGroupData[{

Cell[BoxData[
 RowBox[{
  RowBox[{
   RowBox[{
    RowBox[{
     RowBox[{
      RowBox[{
       RowBox[{
        RowBox[{
         RowBox[{
          RowBox[{
           RowBox[{
            RowBox[{
             RowBox[{"{", 
              RowBox[{
              "nextXAMm", ",", "nextXaMm", ",", "nextXAmm", ",", "nextXamm", 
               ",", "nextYAMm", ",", "nextYaMm", ",", "nextYAmm", ",", 
               "nextYamm", ",", "nextXAMf", ",", "nextXaMf", ",", "nextXAmf", 
               ",", "nextXamf", ",", "nextYAMf", ",", "nextYaMf", ",", 
               "nextYAmf", ",", "nextYamf"}], "}"}], "/.", 
             RowBox[{"XAmm", "\[Rule]", "0"}]}], "/.", 
            RowBox[{"Xamm", "\[Rule]", "0"}]}], "/.", 
           RowBox[{"YAmm", "\[Rule]", "0"}]}], "/.", 
          RowBox[{"Yamm", "\[Rule]", "0"}]}], "/.", 
         RowBox[{"XAmf", "\[Rule]", "0"}]}], "/.", 
        RowBox[{"Xamf", "\[Rule]", "0"}]}], "/.", 
       RowBox[{"YAmf", "\[Rule]", "0"}]}], "/.", 
      RowBox[{"Yamf", "\[Rule]", "0"}]}], "/.", 
     RowBox[{"YAMf", "\[Rule]", "0"}]}], "/.", 
    RowBox[{"YaMf", "\[Rule]", "0"}]}], "/.", "SUBS"}], "//", 
  "Simplify"}]], "Input",
 CellChangeTimes->{{3.718978135227124*^9, 3.718978247964517*^9}, {
  3.7189784973004436`*^9, 3.7189785204196873`*^9}},
 ExpressionUUID -> "c7c2e763-5ab5-41a0-bd41-b87bf53796d6"],

Cell[BoxData[
 RowBox[{"{", 
  RowBox[{
   FractionBox[
    RowBox[{
     RowBox[{"MAA", " ", "wAf", " ", "wAm", " ", "XAMf", " ", "YAMm"}], "+", 
     RowBox[{"2", " ", "MAa", " ", 
      RowBox[{"(", 
       RowBox[{
        RowBox[{
         RowBox[{"-", 
          RowBox[{"(", 
           RowBox[{
            RowBox[{"-", "1"}], "+", "r"}], ")"}]}], " ", "wAf", " ", "wam", 
         " ", "XAMf", " ", "YaMm"}], "+", 
        RowBox[{"r", " ", "waf", " ", "wAm", " ", "XaMf", " ", "YAMm"}]}], 
       ")"}], " ", "\[Alpha]m"}]}], 
    RowBox[{"2", " ", 
     RowBox[{"(", 
      RowBox[{
       RowBox[{"Maa", " ", "waf", " ", "wam", " ", "XaMf", " ", "YaMm"}], "+", 
       RowBox[{"MAa", " ", "wAf", " ", "wam", " ", "XAMf", " ", "YaMm"}], "+", 
       RowBox[{"MAa", " ", "waf", " ", "wAm", " ", "XaMf", " ", "YAMm"}], "+", 
       RowBox[{"MAA", " ", "wAf", " ", "wAm", " ", "XAMf", " ", "YAMm"}]}], 
      ")"}]}]], ",", 
   FractionBox[
    RowBox[{
     RowBox[{"Maa", " ", "waf", " ", "wam", " ", "XaMf", " ", "YaMm"}], "-", 
     RowBox[{"2", " ", "MAa", " ", 
      RowBox[{"(", 
       RowBox[{
        RowBox[{"r", " ", "wAf", " ", "wam", " ", "XAMf", " ", "YaMm"}], "+", 
        
        RowBox[{"waf", " ", "wAm", " ", "XaMf", " ", "YAMm"}], "-", 
        RowBox[{"r", " ", "waf", " ", "wAm", " ", "XaMf", " ", "YAMm"}]}], 
       ")"}], " ", 
      RowBox[{"(", 
       RowBox[{
        RowBox[{"-", "1"}], "+", "\[Alpha]m"}], ")"}]}]}], 
    RowBox[{"2", " ", 
     RowBox[{"(", 
      RowBox[{
       RowBox[{"Maa", " ", "waf", " ", "wam", " ", "XaMf", " ", "YaMm"}], "+", 
       RowBox[{"MAa", " ", "wAf", " ", "wam", " ", "XAMf", " ", "YaMm"}], "+", 
       RowBox[{"MAa", " ", "waf", " ", "wAm", " ", "XaMf", " ", "YAMm"}], "+", 
       RowBox[{"MAA", " ", "wAf", " ", "wAm", " ", "XAMf", " ", "YAMm"}]}], 
      ")"}]}]], ",", "0", ",", "0", ",", 
   FractionBox[
    RowBox[{
     RowBox[{"MAA", " ", "wAf", " ", "wAm", " ", "XAMf", " ", "YAMm"}], "+", 
     RowBox[{"2", " ", "MAa", " ", 
      RowBox[{"(", 
       RowBox[{
        RowBox[{"r", " ", "wAf", " ", "wam", " ", "XAMf", " ", "YaMm"}], "+", 
        
        RowBox[{"waf", " ", "wAm", " ", "XaMf", " ", "YAMm"}], "-", 
        RowBox[{"r", " ", "waf", " ", "wAm", " ", "XaMf", " ", "YAMm"}]}], 
       ")"}], " ", "\[Alpha]m"}]}], 
    RowBox[{"2", " ", 
     RowBox[{"(", 
      RowBox[{
       RowBox[{"Maa", " ", "waf", " ", "wam", " ", "XaMf", " ", "YaMm"}], "+", 
       RowBox[{"MAa", " ", "wAf", " ", "wam", " ", "XAMf", " ", "YaMm"}], "+", 
       RowBox[{"MAa", " ", "waf", " ", "wAm", " ", "XaMf", " ", "YAMm"}], "+", 
       RowBox[{"MAA", " ", "wAf", " ", "wAm", " ", "XAMf", " ", "YAMm"}]}], 
      ")"}]}]], ",", 
   FractionBox[
    RowBox[{
     RowBox[{"Maa", " ", "waf", " ", "wam", " ", "XaMf", " ", "YaMm"}], "+", 
     RowBox[{"2", " ", "MAa", " ", 
      RowBox[{"(", 
       RowBox[{
        RowBox[{
         RowBox[{"(", 
          RowBox[{
           RowBox[{"-", "1"}], "+", "r"}], ")"}], " ", "wAf", " ", "wam", " ",
          "XAMf", " ", "YaMm"}], "-", 
        RowBox[{"r", " ", "waf", " ", "wAm", " ", "XaMf", " ", "YAMm"}]}], 
       ")"}], " ", 
      RowBox[{"(", 
       RowBox[{
        RowBox[{"-", "1"}], "+", "\[Alpha]m"}], ")"}]}]}], 
    RowBox[{"2", " ", 
     RowBox[{"(", 
      RowBox[{
       RowBox[{"Maa", " ", "waf", " ", "wam", " ", "XaMf", " ", "YaMm"}], "+", 
       RowBox[{"MAa", " ", "wAf", " ", "wam", " ", "XAMf", " ", "YaMm"}], "+", 
       RowBox[{"MAa", " ", "waf", " ", "wAm", " ", "XaMf", " ", "YAMm"}], "+", 
       RowBox[{"MAA", " ", "wAf", " ", "wAm", " ", "XAMf", " ", "YAMm"}]}], 
      ")"}]}]], ",", "0", ",", "0", ",", 
   FractionBox[
    RowBox[{
     RowBox[{"FAA", " ", "wAf", " ", "wAm", " ", "XAMf", " ", "XAMm"}], "+", 
     RowBox[{
     "FAa", " ", "wAf", " ", "wam", " ", "XAMf", " ", "XaMm", " ", 
      "\[Alpha]f"}], "+", 
     RowBox[{
     "FAa", " ", "waf", " ", "wAm", " ", "XaMf", " ", "XAMm", " ", 
      "\[Alpha]f"}]}], 
    RowBox[{
     RowBox[{"Faa", " ", "waf", " ", "wam", " ", "XaMf", " ", "XaMm"}], "+", 
     RowBox[{"FAa", " ", "wAf", " ", "wam", " ", "XAMf", " ", "XaMm"}], "+", 
     RowBox[{"FAa", " ", "waf", " ", "wAm", " ", "XaMf", " ", "XAMm"}], "+", 
     RowBox[{"FAA", " ", "wAf", " ", "wAm", " ", "XAMf", " ", "XAMm"}]}]], 
   ",", 
   FractionBox[
    RowBox[{
     RowBox[{"Faa", " ", "waf", " ", "wam", " ", "XaMf", " ", "XaMm"}], "-", 
     RowBox[{"FAa", " ", 
      RowBox[{"(", 
       RowBox[{
        RowBox[{"wAf", " ", "wam", " ", "XAMf", " ", "XaMm"}], "+", 
        RowBox[{"waf", " ", "wAm", " ", "XaMf", " ", "XAMm"}]}], ")"}], " ", 
      RowBox[{"(", 
       RowBox[{
        RowBox[{"-", "1"}], "+", "\[Alpha]f"}], ")"}]}]}], 
    RowBox[{
     RowBox[{"Faa", " ", "waf", " ", "wam", " ", "XaMf", " ", "XaMm"}], "+", 
     RowBox[{"FAa", " ", "wAf", " ", "wam", " ", "XAMf", " ", "XaMm"}], "+", 
     RowBox[{"FAa", " ", "waf", " ", "wAm", " ", "XaMf", " ", "XAMm"}], "+", 
     RowBox[{"FAA", " ", "wAf", " ", "wAm", " ", "XAMf", " ", "XAMm"}]}]], 
   ",", "0", ",", "0", ",", "0", ",", "0", ",", "0", ",", "0"}], 
  "}"}]], "Output",
 CellChangeTimes->{{3.718978236281357*^9, 3.718978249428257*^9}, 
   3.718978522828484*^9, 3.719078079443527*^9, 3.7191463922490473`*^9, 
   3.719156004684327*^9, 3.719257283963655*^9, 3.719339777707552*^9, 
   3.719511389099146*^9, 3.719517972689591*^9, 3.719756667090577*^9, 
   3.719844332937872*^9, 3.719933969758905*^9, 3.719953263842951*^9, 
   3.719954433013591*^9, 3.720191243380327*^9, 3.720355524019885*^9, 
   3.7203681521069193`*^9, 3.720445930630821*^9, 3.72045049361579*^9, 
   3.720451345470974*^9, 3.720464522070335*^9, 3.724291420432351*^9, 
   3.7251160915007343`*^9, 3.725135795676271*^9, 3.7253852394653473`*^9, 
   3.7256315318474913`*^9, 3.725716636289526*^9, 3.7266906179782887`*^9, 
   3.726919692199051*^9, 3.726919778584896*^9, 3.726946723584525*^9, 
   3.732976567286149*^9, 3.735584728554833*^9},
 ExpressionUUID -> "b39fab82-edff-43f6-808f-efaec890236c"]
}, Closed]],

Cell["\<\
Letting pXf be the frequency of A in non-mutant female gametes, pXm be the \
frequency of A in in non-mutant male gametes with an X allele, pYm be the \
frequency of A in in non-mutant female gametes with a Y allele, and q be the \
frequency of Y alleles in male gametes\
\>", "Text",
 CellChangeTimes->{{3.676719569815831*^9, 3.676719650518496*^9}, {
   3.718978554282586*^9, 3.7189786359252243`*^9}, {3.718980350304435*^9, 
   3.718980361326151*^9}, {3.718981908672051*^9, 3.718981914383832*^9}, 
   3.7189820262386837`*^9},ExpressionUUID->"32638f68-c921-491b-8740-\
a0f992d15d32"],

Cell[BoxData[
 RowBox[{
  RowBox[{"subequil", "=", 
   RowBox[{"{", "\[IndentingNewLine]", 
    RowBox[{
     RowBox[{"XAMf", "\[Rule]", "pXf"}], ",", "\[IndentingNewLine]", 
     RowBox[{"XaMf", "\[Rule]", 
      RowBox[{"(", 
       RowBox[{"1", "-", "pXf"}], ")"}]}], ",", "\[IndentingNewLine]", 
     RowBox[{"YAMf", "\[Rule]", "0"}], ",", "\[IndentingNewLine]", 
     RowBox[{"YaMf", "\[Rule]", "0"}], ",", "\[IndentingNewLine]", 
     RowBox[{"XAMm", "\[Rule]", 
      RowBox[{"pXm", 
       RowBox[{"(", 
        RowBox[{"1", "-", "q"}], ")"}]}]}], ",", "\[IndentingNewLine]", 
     RowBox[{"XaMm", "\[Rule]", 
      RowBox[{
       RowBox[{"(", 
        RowBox[{"1", "-", "pXm"}], ")"}], 
       RowBox[{"(", 
        RowBox[{"1", "-", "q"}], ")"}]}]}], ",", "\[IndentingNewLine]", 
     RowBox[{"YAMm", "\[Rule]", 
      RowBox[{"pYm", "*", "q"}]}], ",", "\[IndentingNewLine]", 
     RowBox[{"YaMm", "\[Rule]", 
      RowBox[{
       RowBox[{"(", 
        RowBox[{"1", "-", "pYm"}], ")"}], "*", "q"}]}], ",", 
     "\[IndentingNewLine]", 
     RowBox[{"XAmf", "\[Rule]", "0"}], ",", "\[IndentingNewLine]", 
     RowBox[{"Xamf", "\[Rule]", "0"}], ",", "\[IndentingNewLine]", 
     RowBox[{"XAmm", "\[Rule]", "0"}], ",", "\[IndentingNewLine]", 
     RowBox[{"Xamm", "\[Rule]", "0"}], ",", "\[IndentingNewLine]", 
     RowBox[{"YAmm", "\[Rule]", "0"}], ",", "\[IndentingNewLine]", 
     RowBox[{"Yamm", "\[Rule]", "0"}], ",", "\[IndentingNewLine]", 
     RowBox[{"YAmf", "\[Rule]", "0"}], ",", "\[IndentingNewLine]", 
     RowBox[{"Yamf", "\[Rule]", "0"}]}], "\[IndentingNewLine]", "}"}]}], 
  ";"}]], "Input",
 CellChangeTimes->{{3.675897631284259*^9, 3.675897659212982*^9}, {
  3.677426392548254*^9, 3.677426471423079*^9}, {3.693574311009759*^9, 
  3.693574356040964*^9}, {3.6935762212992687`*^9, 3.6935762242966833`*^9}, {
  3.7189820270674143`*^9, 3.718982029539241*^9}},
 ExpressionUUID -> "1d92c909-005c-46ce-91d9-bfbbf5c1b72f"],

Cell["\<\
this system of six equations reduces to four (because the two female gamete \
frequencies must sum to one, as must the 4 male gamete frequencies).\
\>", "Text",
 CellChangeTimes->{{3.71897864276714*^9, 3.718978663324656*^9}, {
  3.718978745186035*^9, 3.718978745495652*^9}, {3.718978849726099*^9, 
  3.718978876380743*^9}},ExpressionUUID->"4e7c4745-0870-4f45-9f51-\
bda80b5ca469"],

Cell["\<\
We now wish to solve for the equilibrium frequencies of the haploid genotypes \
in gametes of each sex. Equilibrium is achieved when the following four \
equations are zero\
\>", "Text",
 CellChangeTimes->{{3.675694155902801*^9, 3.675694193760104*^9}, {
   3.6756944337868023`*^9, 3.6756944351881227`*^9}, {3.6757029847267847`*^9, 
   3.67570303405547*^9}, {3.675710696458521*^9, 3.675710706286772*^9}, 
   3.6758975924118633`*^9, {3.676719416278571*^9, 3.676719460360141*^9}, {
   3.7189803867816343`*^9, 
   3.718980387157502*^9}},ExpressionUUID->"9116ea29-ad03-4490-a8a8-\
5d3a96de5272"],

Cell[BoxData[
 RowBox[{
  RowBox[{"differenceEqs", "=", 
   RowBox[{
    RowBox[{
     RowBox[{"{", "\[IndentingNewLine]", 
      RowBox[{
       RowBox[{"nextXAMf", "-", "XAMf"}], ",", "\[IndentingNewLine]", 
       RowBox[{"nextXAMm", "-", "XAMm"}], ",", "\[IndentingNewLine]", 
       RowBox[{"nextYAMm", "-", "YAMm"}], ",", "\[IndentingNewLine]", 
       RowBox[{"nextYAMm", "+", "nextYaMm", "-", 
        RowBox[{"(", 
         RowBox[{"YAMm", "+", "YaMm"}], ")"}]}]}], "\[IndentingNewLine]", 
      "}"}], "/.", "SUBS"}], "/.", "subequil"}]}], ";"}]], "Input",
 CellChangeTimes->{{3.675647987041369*^9, 3.67564802904979*^9}, {
   3.675650509895372*^9, 3.675650527299842*^9}, {3.6756941716513157`*^9, 
   3.6756941738671913`*^9}, {3.675694338488646*^9, 3.675694340978696*^9}, {
   3.675694394143187*^9, 3.6756944261522427`*^9}, 3.6756944751724463`*^9, 
   3.675702984727247*^9, {3.675703036868017*^9, 3.675703037688758*^9}, 
   3.67578824463701*^9, 3.675897781726954*^9, {3.6774265364359407`*^9, 
   3.677426537058071*^9}, {3.693574362004157*^9, 3.6935743915634527`*^9}, {
   3.693575169683814*^9, 3.693575181564322*^9}},
 ExpressionUUID -> "fd5aa8b1-59aa-48cb-96c4-4ba3226c616f"],

Cell["The first equation is zero when", "Text",
 CellChangeTimes->{{3.718987139598384*^9, 
  3.7189871457802467`*^9}},ExpressionUUID->"525b55da-fa80-4166-a929-\
201dab8bb650"],

Cell[CellGroupData[{

Cell[BoxData[
 RowBox[{"sub1", "=", 
  RowBox[{
   RowBox[{"Flatten", "[", 
    RowBox[{"Solve", "[", 
     RowBox[{
      RowBox[{
       RowBox[{"differenceEqs", "[", 
        RowBox[{"[", "3", "]"}], "]"}], "\[Equal]", "0"}], ",", "pXf"}], 
     "]"}], "]"}], "//", "Factor"}]}]], "Input",
 CellChangeTimes->{{3.696709960404496*^9, 3.69670997853977*^9}, 
   3.696710014033703*^9, 3.696712549034235*^9, {3.696714326004345*^9, 
   3.696714328459921*^9}, {3.69671479823112*^9, 3.6967148044767237`*^9}, {
   3.6967153968614397`*^9, 3.696715397514873*^9}, {3.696715940054837*^9, 
   3.696715943752759*^9}, {3.6967166705782223`*^9, 3.696716674857627*^9}},
 ExpressionUUID -> "175a71d3-5f55-4844-86bf-0a8a924b15db"],

Cell[BoxData[
 RowBox[{"{", 
  RowBox[{"pXf", "\[Rule]", 
   RowBox[{
    RowBox[{"(", 
     RowBox[{"2", " ", "pYm", " ", "waf", " ", 
      RowBox[{"(", 
       RowBox[{
        RowBox[{
         RowBox[{"-", "Maa"}], " ", "q", " ", "wam"}], "+", 
        RowBox[{"Maa", " ", "pYm", " ", "q", " ", "wam"}], "-", 
        RowBox[{"MAa", " ", "pYm", " ", "q", " ", "wAm"}], "+", 
        RowBox[{"MAa", " ", "wAm", " ", "\[Alpha]m"}], "-", 
        RowBox[{"MAa", " ", "r", " ", "wAm", " ", "\[Alpha]m"}]}], ")"}]}], 
     ")"}], "/", 
    RowBox[{"(", 
     RowBox[{
      RowBox[{
       RowBox[{"-", "2"}], " ", "Maa", " ", "pYm", " ", "q", " ", "waf", " ", 
       "wam"}], "+", 
      RowBox[{"2", " ", "Maa", " ", 
       SuperscriptBox["pYm", "2"], " ", "q", " ", "waf", " ", "wam"}], "+", 
      RowBox[{"2", " ", "MAa", " ", "pYm", " ", "q", " ", "wAf", " ", "wam"}],
       "-", 
      RowBox[{"2", " ", "MAa", " ", 
       SuperscriptBox["pYm", "2"], " ", "q", " ", "wAf", " ", "wam"}], "-", 
      RowBox[{"2", " ", "MAa", " ", 
       SuperscriptBox["pYm", "2"], " ", "q", " ", "waf", " ", "wAm"}], "-", 
      RowBox[{"MAA", " ", "pYm", " ", "wAf", " ", "wAm"}], "+", 
      RowBox[{"2", " ", "MAA", " ", 
       SuperscriptBox["pYm", "2"], " ", "q", " ", "wAf", " ", "wAm"}], "-", 
      RowBox[{
      "2", " ", "MAa", " ", "r", " ", "wAf", " ", "wam", " ", "\[Alpha]m"}], 
      "+", 
      RowBox[{
      "2", " ", "MAa", " ", "pYm", " ", "r", " ", "wAf", " ", "wam", " ", 
       "\[Alpha]m"}], "+", 
      RowBox[{
      "2", " ", "MAa", " ", "pYm", " ", "waf", " ", "wAm", " ", "\[Alpha]m"}],
       "-", 
      RowBox[{
      "2", " ", "MAa", " ", "pYm", " ", "r", " ", "waf", " ", "wAm", " ", 
       "\[Alpha]m"}]}], ")"}]}]}], "}"}]], "Output",
 CellChangeTimes->{
  3.696714130187489*^9, 3.69671432911248*^9, {3.696714799123724*^9, 
   3.696714805034472*^9}, 3.696715398978285*^9, {3.696715868931054*^9, 
   3.696715895590197*^9}, 3.6967159443109617`*^9, 3.6967166754361563`*^9, 
   3.696720472186716*^9, 3.69728516744718*^9, 3.7189871769334097`*^9, 
   3.719078079935939*^9, 3.719146392842677*^9, 3.719156005171854*^9, 
   3.719257284484236*^9, 3.719339778223915*^9, 3.719511389651855*^9, 
   3.7195179732096043`*^9, 3.719756667614649*^9, 3.719844333543293*^9, 
   3.7199339702723217`*^9, 3.7199532643884153`*^9, 3.719954433554057*^9, 
   3.720191243990562*^9, 3.720355524586239*^9, 3.720368152919632*^9, 
   3.7204459311278048`*^9, 3.72045049417597*^9, 3.720451346022785*^9, 
   3.7204645226807203`*^9, 3.7242914208990383`*^9, 3.725116092018935*^9, 
   3.7251357961552*^9, 3.725385239996562*^9, 3.725631532351125*^9, 
   3.725716636859364*^9, 3.7266906185287733`*^9, 3.726919692349689*^9, 
   3.726919779253303*^9, 3.726946724125866*^9, 3.7329765677549143`*^9, 
   3.73558472912838*^9},
 ExpressionUUID -> "27aff4f7-c9c5-4d2f-89a2-4827938cfc47"]
}, Closed]],

Cell["The second equation is zero when", "Text",
 CellChangeTimes->{{3.7189871512146463`*^9, 
  3.718987155701412*^9}},ExpressionUUID->"3e71586c-c3ec-4ec0-bc8f-\
039bb4b62b24"],

Cell[CellGroupData[{

Cell[BoxData[
 RowBox[{"sub2", "=", 
  RowBox[{
   RowBox[{"Flatten", "[", 
    RowBox[{"Solve", "[", 
     RowBox[{
      RowBox[{
       RowBox[{"Factor", "[", 
        RowBox[{
         RowBox[{"differenceEqs", "[", 
          RowBox[{"[", "2", "]"}], "]"}], "/.", "sub1"}], "]"}], "\[Equal]", 
       "0"}], ",", "pXm"}], "]"}], "]"}], "//", "Factor"}]}]], "Input",
 CellChangeTimes->{{3.696710032083951*^9, 3.696710058521264*^9}, 
   3.696712549036471*^9, {3.696715952568832*^9, 3.696715954744424*^9}, {
   3.6967160315161543`*^9, 3.6967160644559107`*^9}, {3.696716687185376*^9, 
   3.696716687326934*^9}},
 ExpressionUUID -> "53e453d9-8c9e-4feb-ad98-d1e2c3e993a5"],

Cell[BoxData[
 RowBox[{"{", 
  RowBox[{"pXm", "\[Rule]", 
   RowBox[{"-", 
    RowBox[{
     RowBox[{"(", 
      RowBox[{"pYm", " ", 
       RowBox[{"(", 
        RowBox[{
         RowBox[{
          RowBox[{"-", "Maa"}], " ", "MAA", " ", "pYm", " ", "q", " ", "wam", 
          " ", "wAm"}], "+", 
         RowBox[{"Maa", " ", "MAA", " ", 
          SuperscriptBox["pYm", "2"], " ", "q", " ", "wam", " ", "wAm"}], "-", 
         RowBox[{"MAa", " ", "MAA", " ", 
          SuperscriptBox["pYm", "2"], " ", "q", " ", 
          SuperscriptBox["wAm", "2"]}], "-", 
         RowBox[{"2", " ", "Maa", " ", "MAa", " ", "q", " ", 
          SuperscriptBox["wam", "2"], " ", "\[Alpha]m"}], "+", 
         RowBox[{"4", " ", "Maa", " ", "MAa", " ", "pYm", " ", "q", " ", 
          SuperscriptBox["wam", "2"], " ", "\[Alpha]m"}], "-", 
         RowBox[{"2", " ", "Maa", " ", "MAa", " ", 
          SuperscriptBox["pYm", "2"], " ", "q", " ", 
          SuperscriptBox["wam", "2"], " ", "\[Alpha]m"}], "+", 
         RowBox[{"2", " ", "Maa", " ", "MAa", " ", "q", " ", "r", " ", 
          SuperscriptBox["wam", "2"], " ", "\[Alpha]m"}], "-", 
         RowBox[{
         "4", " ", "Maa", " ", "MAa", " ", "pYm", " ", "q", " ", "r", " ", 
          SuperscriptBox["wam", "2"], " ", "\[Alpha]m"}], "+", 
         RowBox[{"2", " ", "Maa", " ", "MAa", " ", 
          SuperscriptBox["pYm", "2"], " ", "q", " ", "r", " ", 
          SuperscriptBox["wam", "2"], " ", "\[Alpha]m"}], "-", 
         RowBox[{"2", " ", 
          SuperscriptBox["MAa", "2"], " ", "pYm", " ", "q", " ", "wam", " ", 
          "wAm", " ", "\[Alpha]m"}], "+", 
         RowBox[{"2", " ", 
          SuperscriptBox["MAa", "2"], " ", 
          SuperscriptBox["pYm", "2"], " ", "q", " ", "wam", " ", "wAm", " ", 
          "\[Alpha]m"}], "+", 
         RowBox[{"4", " ", 
          SuperscriptBox["MAa", "2"], " ", "pYm", " ", "q", " ", "r", " ", 
          "wam", " ", "wAm", " ", "\[Alpha]m"}], "-", 
         RowBox[{"4", " ", 
          SuperscriptBox["MAa", "2"], " ", 
          SuperscriptBox["pYm", "2"], " ", "q", " ", "r", " ", "wam", " ", 
          "wAm", " ", "\[Alpha]m"}], "+", 
         RowBox[{"MAa", " ", "MAA", " ", "pYm", " ", 
          SuperscriptBox["wAm", "2"], " ", "\[Alpha]m"}], "-", 
         RowBox[{"2", " ", "MAa", " ", "MAA", " ", "pYm", " ", "r", " ", 
          SuperscriptBox["wAm", "2"], " ", "\[Alpha]m"}], "+", 
         RowBox[{"2", " ", "MAa", " ", "MAA", " ", 
          SuperscriptBox["pYm", "2"], " ", "q", " ", "r", " ", 
          SuperscriptBox["wAm", "2"], " ", "\[Alpha]m"}], "+", 
         RowBox[{"2", " ", 
          SuperscriptBox["MAa", "2"], " ", "wam", " ", "wAm", " ", 
          SuperscriptBox["\[Alpha]m", "2"]}], "-", 
         RowBox[{"2", " ", 
          SuperscriptBox["MAa", "2"], " ", "pYm", " ", "wam", " ", "wAm", " ", 
          SuperscriptBox["\[Alpha]m", "2"]}], "-", 
         RowBox[{"4", " ", 
          SuperscriptBox["MAa", "2"], " ", "r", " ", "wam", " ", "wAm", " ", 
          SuperscriptBox["\[Alpha]m", "2"]}], "+", 
         RowBox[{"4", " ", 
          SuperscriptBox["MAa", "2"], " ", "pYm", " ", "r", " ", "wam", " ", 
          "wAm", " ", 
          SuperscriptBox["\[Alpha]m", "2"]}]}], ")"}]}], ")"}], "/", 
     RowBox[{"(", 
      RowBox[{
       RowBox[{"(", 
        RowBox[{
         RowBox[{"-", "1"}], "+", "q"}], ")"}], " ", 
       RowBox[{"(", 
        RowBox[{
         RowBox[{
          RowBox[{"-", "Maa"}], " ", "MAA", " ", "pYm", " ", "wam", " ", 
          "wAm"}], "+", 
         RowBox[{"Maa", " ", "MAA", " ", 
          SuperscriptBox["pYm", "2"], " ", "wam", " ", "wAm"}], "-", 
         RowBox[{"MAa", " ", "MAA", " ", 
          SuperscriptBox["pYm", "2"], " ", 
          SuperscriptBox["wAm", "2"]}], "-", 
         RowBox[{"2", " ", "Maa", " ", "MAa", " ", "r", " ", 
          SuperscriptBox["wam", "2"], " ", "\[Alpha]m"}], "+", 
         RowBox[{"4", " ", "Maa", " ", "MAa", " ", "pYm", " ", "r", " ", 
          SuperscriptBox["wam", "2"], " ", "\[Alpha]m"}], "-", 
         RowBox[{"2", " ", "Maa", " ", "MAa", " ", 
          SuperscriptBox["pYm", "2"], " ", "r", " ", 
          SuperscriptBox["wam", "2"], " ", "\[Alpha]m"}], "+", 
         RowBox[{"2", " ", 
          SuperscriptBox["MAa", "2"], " ", "pYm", " ", "wam", " ", "wAm", " ",
           "\[Alpha]m"}], "-", 
         RowBox[{"2", " ", 
          SuperscriptBox["MAa", "2"], " ", 
          SuperscriptBox["pYm", "2"], " ", "wam", " ", "wAm", " ", 
          "\[Alpha]m"}], "-", 
         RowBox[{"4", " ", 
          SuperscriptBox["MAa", "2"], " ", "pYm", " ", "r", " ", "wam", " ", 
          "wAm", " ", "\[Alpha]m"}], "+", 
         RowBox[{"4", " ", 
          SuperscriptBox["MAa", "2"], " ", 
          SuperscriptBox["pYm", "2"], " ", "r", " ", "wam", " ", "wAm", " ", 
          "\[Alpha]m"}], "+", 
         RowBox[{"2", " ", "MAa", " ", "MAA", " ", 
          SuperscriptBox["pYm", "2"], " ", 
          SuperscriptBox["wAm", "2"], " ", "\[Alpha]m"}], "-", 
         RowBox[{"2", " ", "MAa", " ", "MAA", " ", 
          SuperscriptBox["pYm", "2"], " ", "r", " ", 
          SuperscriptBox["wAm", "2"], " ", "\[Alpha]m"}]}], ")"}]}], 
      ")"}]}]}]}], "}"}]], "Output",
 CellChangeTimes->{
  3.696714130404603*^9, 3.696714349491106*^9, 3.6967148084413853`*^9, 
   3.696715405458359*^9, 3.69671589845756*^9, 3.696715955069467*^9, {
   3.6967160325660048`*^9, 3.6967160650039587`*^9}, 3.696716688445506*^9, 
   3.69671679867299*^9, 3.696720472350251*^9, 3.697285167732004*^9, 
   3.718987179471822*^9, 3.719078080152596*^9, 3.71914639309872*^9, 
   3.719156005386847*^9, 3.7192572847039967`*^9, 3.719339778438292*^9, 
   3.719511389892805*^9, 3.719517973477384*^9, 3.7197566678397083`*^9, 
   3.719844333761531*^9, 3.719933970492794*^9, 3.719953264711553*^9, 
   3.7199544337853107`*^9, 3.720191244260972*^9, 3.720355524846634*^9, 
   3.720368153316136*^9, 3.720445931344883*^9, 3.720450494388755*^9, 
   3.7204513462336407`*^9, 3.72046452289715*^9, 3.7242914210735073`*^9, 
   3.725116092312685*^9, 3.7251357963639793`*^9, 3.725385240219355*^9, 
   3.725631532569656*^9, 3.7257166370939083`*^9, 3.726690618853589*^9, 
   3.7269196924006987`*^9, 3.726919779489478*^9, 3.726946724334057*^9, 
   3.732976567943804*^9, 3.735584729405024*^9},
 ExpressionUUID -> "df42dad1-aa0b-4fcc-88be-7817da6375fd"]
}, Closed]],

Cell["The fourth equation is zero when", "Text",
 CellChangeTimes->{{3.718987163382985*^9, 
  3.7189871705499487`*^9}},ExpressionUUID->"d2ad5ec6-7f6f-4465-b5a1-\
08588b6af85f"],

Cell[CellGroupData[{

Cell[BoxData[
 RowBox[{"sub3", "=", 
  RowBox[{
   RowBox[{"Flatten", "[", 
    RowBox[{"Solve", "[", 
     RowBox[{
      RowBox[{
       RowBox[{"Factor", "[", 
        RowBox[{
         RowBox[{
          RowBox[{"differenceEqs", "[", 
           RowBox[{"[", "4", "]"}], "]"}], "/.", "sub1"}], "/.", "sub2"}], 
        "]"}], "\[Equal]", "0"}], ",", "q"}], "]"}], "]"}], "//", 
   "Factor"}]}]], "Input",
 CellChangeTimes->{{3.6967100915367727`*^9, 3.696710099337902*^9}, 
   3.696712549038618*^9, 3.696714360746849*^9, {3.6967148128506823`*^9, 
   3.696714813498125*^9}, {3.6967154203791323`*^9, 3.6967154332828493`*^9}, {
   3.6967159760402727`*^9, 3.696715979231711*^9}, {3.69671607415831*^9, 
   3.696716077520191*^9}, {3.6967167026564207`*^9, 3.6967167054644203`*^9}, 
   3.718987185642067*^9},
 ExpressionUUID -> "c018a4d8-614a-40ff-b804-d8afba6dadfc"],

Cell[BoxData[
 RowBox[{"{", 
  RowBox[{"q", "\[Rule]", 
   RowBox[{"-", 
    RowBox[{
     RowBox[{"(", 
      RowBox[{
       RowBox[{"Maa", " ", "MAA", " ", "pYm", " ", "wam", " ", "wAm"}], "-", 
       RowBox[{"Maa", " ", "MAA", " ", 
        SuperscriptBox["pYm", "2"], " ", "wam", " ", "wAm"}], "+", 
       RowBox[{"2", " ", "MAa", " ", "MAA", " ", 
        SuperscriptBox["pYm", "2"], " ", "r", " ", 
        SuperscriptBox["wAm", "2"]}], "+", 
       RowBox[{"2", " ", "Maa", " ", "MAa", " ", "r", " ", 
        SuperscriptBox["wam", "2"], " ", "\[Alpha]m"}], "-", 
       RowBox[{"4", " ", "Maa", " ", "MAa", " ", "pYm", " ", "r", " ", 
        SuperscriptBox["wam", "2"], " ", "\[Alpha]m"}], "+", 
       RowBox[{"2", " ", "Maa", " ", "MAa", " ", 
        SuperscriptBox["pYm", "2"], " ", "r", " ", 
        SuperscriptBox["wam", "2"], " ", "\[Alpha]m"}], "-", 
       RowBox[{"4", " ", 
        SuperscriptBox["MAa", "2"], " ", "pYm", " ", "wam", " ", "wAm", " ", 
        "\[Alpha]m"}], "+", 
       RowBox[{"4", " ", 
        SuperscriptBox["MAa", "2"], " ", 
        SuperscriptBox["pYm", "2"], " ", "wam", " ", "wAm", " ", 
        "\[Alpha]m"}], "+", 
       RowBox[{"8", " ", 
        SuperscriptBox["MAa", "2"], " ", "pYm", " ", "r", " ", "wam", " ", 
        "wAm", " ", "\[Alpha]m"}], "-", 
       RowBox[{"8", " ", 
        SuperscriptBox["MAa", "2"], " ", 
        SuperscriptBox["pYm", "2"], " ", "r", " ", "wam", " ", "wAm", " ", 
        "\[Alpha]m"}], "-", 
       RowBox[{"2", " ", "MAa", " ", "MAA", " ", 
        SuperscriptBox["pYm", "2"], " ", "r", " ", 
        SuperscriptBox["wAm", "2"], " ", "\[Alpha]m"}], "+", 
       RowBox[{"4", " ", 
        SuperscriptBox["MAa", "2"], " ", "pYm", " ", "wam", " ", "wAm", " ", 
        SuperscriptBox["\[Alpha]m", "2"]}], "-", 
       RowBox[{"4", " ", 
        SuperscriptBox["MAa", "2"], " ", 
        SuperscriptBox["pYm", "2"], " ", "wam", " ", "wAm", " ", 
        SuperscriptBox["\[Alpha]m", "2"]}], "-", 
       RowBox[{"8", " ", 
        SuperscriptBox["MAa", "2"], " ", "pYm", " ", "r", " ", "wam", " ", 
        "wAm", " ", 
        SuperscriptBox["\[Alpha]m", "2"]}], "+", 
       RowBox[{"8", " ", 
        SuperscriptBox["MAa", "2"], " ", 
        SuperscriptBox["pYm", "2"], " ", "r", " ", "wam", " ", "wAm", " ", 
        SuperscriptBox["\[Alpha]m", "2"]}]}], ")"}], "/", 
     RowBox[{"(", 
      RowBox[{"2", " ", 
       RowBox[{"(", 
        RowBox[{
         RowBox[{"Maa", " ", "MAa", " ", "pYm", " ", 
          SuperscriptBox["wam", "2"]}], "-", 
         RowBox[{"2", " ", "Maa", " ", "MAa", " ", 
          SuperscriptBox["pYm", "2"], " ", 
          SuperscriptBox["wam", "2"]}], "+", 
         RowBox[{"Maa", " ", "MAa", " ", 
          SuperscriptBox["pYm", "3"], " ", 
          SuperscriptBox["wam", "2"]}], "-", 
         RowBox[{"2", " ", "Maa", " ", "MAa", " ", "pYm", " ", "r", " ", 
          SuperscriptBox["wam", "2"]}], "+", 
         RowBox[{"4", " ", "Maa", " ", "MAa", " ", 
          SuperscriptBox["pYm", "2"], " ", "r", " ", 
          SuperscriptBox["wam", "2"]}], "-", 
         RowBox[{"2", " ", "Maa", " ", "MAa", " ", 
          SuperscriptBox["pYm", "3"], " ", "r", " ", 
          SuperscriptBox["wam", "2"]}], "-", 
         RowBox[{"Maa", " ", "MAA", " ", "pYm", " ", "wam", " ", "wAm"}], "+", 
         RowBox[{"2", " ", 
          SuperscriptBox["MAa", "2"], " ", 
          SuperscriptBox["pYm", "2"], " ", "wam", " ", "wAm"}], "+", 
         RowBox[{"Maa", " ", "MAA", " ", 
          SuperscriptBox["pYm", "2"], " ", "wam", " ", "wAm"}], "-", 
         RowBox[{"2", " ", 
          SuperscriptBox["MAa", "2"], " ", 
          SuperscriptBox["pYm", "3"], " ", "wam", " ", "wAm"}], "-", 
         RowBox[{"4", " ", 
          SuperscriptBox["MAa", "2"], " ", 
          SuperscriptBox["pYm", "2"], " ", "r", " ", "wam", " ", "wAm"}], "+", 
         RowBox[{"4", " ", 
          SuperscriptBox["MAa", "2"], " ", 
          SuperscriptBox["pYm", "3"], " ", "r", " ", "wam", " ", "wAm"}], "-", 
         RowBox[{"MAa", " ", "MAA", " ", 
          SuperscriptBox["pYm", "2"], " ", 
          SuperscriptBox["wAm", "2"]}], "+", 
         RowBox[{"MAa", " ", "MAA", " ", 
          SuperscriptBox["pYm", "3"], " ", 
          SuperscriptBox["wAm", "2"]}], "-", 
         RowBox[{"2", " ", "MAa", " ", "MAA", " ", 
          SuperscriptBox["pYm", "3"], " ", "r", " ", 
          SuperscriptBox["wAm", "2"]}], "-", 
         RowBox[{"2", " ", "Maa", " ", "MAa", " ", "pYm", " ", 
          SuperscriptBox["wam", "2"], " ", "\[Alpha]m"}], "+", 
         RowBox[{"4", " ", "Maa", " ", "MAa", " ", 
          SuperscriptBox["pYm", "2"], " ", 
          SuperscriptBox["wam", "2"], " ", "\[Alpha]m"}], "-", 
         RowBox[{"2", " ", "Maa", " ", "MAa", " ", 
          SuperscriptBox["pYm", "3"], " ", 
          SuperscriptBox["wam", "2"], " ", "\[Alpha]m"}], "-", 
         RowBox[{"2", " ", "Maa", " ", "MAa", " ", "r", " ", 
          SuperscriptBox["wam", "2"], " ", "\[Alpha]m"}], "+", 
         RowBox[{"8", " ", "Maa", " ", "MAa", " ", "pYm", " ", "r", " ", 
          SuperscriptBox["wam", "2"], " ", "\[Alpha]m"}], "-", 
         RowBox[{"10", " ", "Maa", " ", "MAa", " ", 
          SuperscriptBox["pYm", "2"], " ", "r", " ", 
          SuperscriptBox["wam", "2"], " ", "\[Alpha]m"}], "+", 
         RowBox[{"4", " ", "Maa", " ", "MAa", " ", 
          SuperscriptBox["pYm", "3"], " ", "r", " ", 
          SuperscriptBox["wam", "2"], " ", "\[Alpha]m"}], "+", 
         RowBox[{"2", " ", 
          SuperscriptBox["MAa", "2"], " ", "pYm", " ", "wam", " ", "wAm", " ",
           "\[Alpha]m"}], "-", 
         RowBox[{"6", " ", 
          SuperscriptBox["MAa", "2"], " ", 
          SuperscriptBox["pYm", "2"], " ", "wam", " ", "wAm", " ", 
          "\[Alpha]m"}], "+", 
         RowBox[{"4", " ", 
          SuperscriptBox["MAa", "2"], " ", 
          SuperscriptBox["pYm", "3"], " ", "wam", " ", "wAm", " ", 
          "\[Alpha]m"}], "-", 
         RowBox[{"4", " ", 
          SuperscriptBox["MAa", "2"], " ", "pYm", " ", "r", " ", "wam", " ", 
          "wAm", " ", "\[Alpha]m"}], "+", 
         RowBox[{"12", " ", 
          SuperscriptBox["MAa", "2"], " ", 
          SuperscriptBox["pYm", "2"], " ", "r", " ", "wam", " ", "wAm", " ", 
          "\[Alpha]m"}], "-", 
         RowBox[{"8", " ", 
          SuperscriptBox["MAa", "2"], " ", 
          SuperscriptBox["pYm", "3"], " ", "r", " ", "wam", " ", "wAm", " ", 
          "\[Alpha]m"}], "+", 
         RowBox[{"2", " ", "MAa", " ", "MAA", " ", 
          SuperscriptBox["pYm", "2"], " ", 
          SuperscriptBox["wAm", "2"], " ", "\[Alpha]m"}], "-", 
         RowBox[{"2", " ", "MAa", " ", "MAA", " ", 
          SuperscriptBox["pYm", "3"], " ", 
          SuperscriptBox["wAm", "2"], " ", "\[Alpha]m"}], "-", 
         RowBox[{"2", " ", "MAa", " ", "MAA", " ", 
          SuperscriptBox["pYm", "2"], " ", "r", " ", 
          SuperscriptBox["wAm", "2"], " ", "\[Alpha]m"}], "+", 
         RowBox[{"4", " ", "MAa", " ", "MAA", " ", 
          SuperscriptBox["pYm", "3"], " ", "r", " ", 
          SuperscriptBox["wAm", "2"], " ", "\[Alpha]m"}]}], ")"}]}], 
      ")"}]}]}]}], "}"}]], "Output",
 CellChangeTimes->{
  3.696714130994308*^9, 3.6967143613411217`*^9, 3.696714814636243*^9, {
   3.6967154190322237`*^9, 3.696715434242611*^9}, 3.696715902341267*^9, 
   3.696715980553523*^9, 3.6967160784374638`*^9, 3.696716707782298*^9, 
   3.696720472768969*^9, 3.697285168344898*^9, {3.718987183527863*^9, 
   3.7189871864346237`*^9}, 3.7190780805698843`*^9, 3.719146393637916*^9, 
   3.719156005796982*^9, 3.71925728512397*^9, 3.719339778876964*^9, 
   3.719511390394856*^9, 3.719517974023417*^9, 3.719756668298819*^9, 
   3.7198443342011747`*^9, 3.719933970912443*^9, 3.719953265380207*^9, 
   3.719954434240817*^9, 3.7201912448354177`*^9, 3.720355525344891*^9, 
   3.720368154050151*^9, 3.720445931757163*^9, 3.720450494831173*^9, 
   3.720451346679264*^9, 3.720464523334053*^9, 3.72429142139937*^9, 
   3.725116092781686*^9, 3.725135796790382*^9, 3.725385240677957*^9, 
   3.725631532987019*^9, 3.725716637515319*^9, 3.726690619388383*^9, 
   3.7269196924667797`*^9, 3.7269197799492073`*^9, 3.7269467247635*^9, 
   3.7329765683431377`*^9, 3.7355847299399137`*^9},
 ExpressionUUID -> "2b639b3d-e62e-4f0c-9baf-817b422a1534"]
}, Closed]],

Cell["Leaving us with an equation for pYm only", "Text",
 CellChangeTimes->{{3.718987200504677*^9, 3.718987216127948*^9}, {
  3.718987250386951*^9, 
  3.718987254545516*^9}},ExpressionUUID->"9326b1e1-ee8a-4f07-af01-\
29ef8c3db295"],

Cell[BoxData[
 RowBox[{
  RowBox[{"equilsol", "=", 
   RowBox[{"Numerator", "[", 
    RowBox[{"Factor", "[", 
     RowBox[{
      RowBox[{
       RowBox[{
        RowBox[{"differenceEqs", "[", 
         RowBox[{"[", "1", "]"}], "]"}], "/.", "sub1"}], "/.", "sub2"}], "/.",
       "sub3"}], "]"}], "]"}]}], ";"}]], "Input",
 CellChangeTimes->{{3.696710187320771*^9, 3.6967102063721943`*^9}, {
   3.69671030000412*^9, 3.696710303745832*^9}, 3.696712549039712*^9, {
   3.69671608391945*^9, 3.696716083980968*^9}, {3.696716309069377*^9, 
   3.6967163154943247`*^9}, {3.696716714152875*^9, 3.6967167231872997`*^9}, 
   3.718990718881809*^9},
 ExpressionUUID -> "dadb0425-3334-404b-a585-9a7c477ad941"],

Cell["\<\
Here we use linear stability analysis to examine when the resident \
equilibrium (i.e., no mutants) derived above is stable.\
\>", "Text",
 CellChangeTimes->{{3.676720746264163*^9, 
  3.676720791609645*^9}},ExpressionUUID->"bb5d6068-9650-4e7d-b6f7-\
2dc668dacf0f"],

Cell["\<\
The internal stability matrix (i.e., the Jacobian for the residents) is\
\>", "Text",
 CellChangeTimes->{{3.676720780698885*^9, 3.676720799664399*^9}, {
   3.678764310691422*^9, 3.6787643161574373`*^9}, 3.719003895030981*^9, {
   3.72429139547762*^9, 
   3.724291410739102*^9}},ExpressionUUID->"81b87fa5-398d-423c-8386-\
28bc11e7dead"],

Cell[BoxData[{
 RowBox[{
  RowBox[{"eqs", "=", 
   RowBox[{
    RowBox[{
     RowBox[{"{", 
      RowBox[{"nextXAMf", ",", 
       RowBox[{"nextXAMm", "/", 
        RowBox[{"(", 
         RowBox[{"nextXAMm", "+", "nextXaMm"}], ")"}]}], ",", 
       RowBox[{"nextYAMm", "/", 
        RowBox[{"(", 
         RowBox[{"nextYAMm", "+", "nextYaMm"}], ")"}]}], ",", 
       RowBox[{"nextYAMm", "+", "nextYaMm"}]}], "}"}], "/.", "SUBS"}], "/.", 
    "subequil"}]}], ";"}], "\[IndentingNewLine]", 
 RowBox[{
  RowBox[{"matIntFull", "=", 
   RowBox[{
    RowBox[{
     RowBox[{
      RowBox[{"Transpose", "[", 
       RowBox[{"{", "\[IndentingNewLine]", 
        RowBox[{
         RowBox[{"D", "[", 
          RowBox[{"eqs", ",", "pXf"}], "]"}], ",", "\[IndentingNewLine]", 
         RowBox[{"D", "[", 
          RowBox[{"eqs", ",", "pXm"}], "]"}], ",", "\[IndentingNewLine]", 
         RowBox[{"D", "[", 
          RowBox[{"eqs", ",", "pYm"}], "]"}], ",", "\[IndentingNewLine]", 
         RowBox[{"D", "[", 
          RowBox[{"eqs", ",", "freqYm"}], "]"}]}], "\[IndentingNewLine]", 
        "}"}], "]"}], "/.", "SUBS"}], "/.", "subequil"}], "//", "Factor"}]}], 
  ";"}]}], "Input",
 CellChangeTimes->{{3.694892752137855*^9, 3.69489297225054*^9}, 
   3.6948931884875803`*^9, 3.719003835429*^9},
 ExpressionUUID -> "ba7d329e-d871-4e10-a69b-cf2d84d19e64"],

Cell["\<\
The last column of matIntFull is full of zeros, corresponding to an \
eigenvalue of zero and indicating that the sex ratio in the system \
equilibrates immediately:\
\>", "Text",
 CellChangeTimes->{{3.6967257041801767`*^9, 
  3.69672574727435*^9}},ExpressionUUID->"d47c326e-d14b-44fb-8e46-\
4a9faace0e63"],

Cell[CellGroupData[{

Cell[BoxData[
 RowBox[{
  RowBox[{"Transpose", "[", "matIntFull", "]"}], "[", 
  RowBox[{"[", "4", "]"}], "]"}]], "Input",
 CellChangeTimes->{{3.696725691815815*^9, 3.696725701734185*^9}},
 ExpressionUUID -> "67c6af30-6d3a-4b0d-a67a-5354d29fb5d6"],

Cell[BoxData[
 RowBox[{"{", 
  RowBox[{"0", ",", "0", ",", "0", ",", "0"}], "}"}]], "Output",
 CellChangeTimes->{{3.696725673851941*^9, 3.6967257022811537`*^9}, 
   3.696726715340496*^9, 3.696726750443782*^9, 3.696726832335642*^9, 
   3.697044724183703*^9, 3.697046068563905*^9, 3.69728434283361*^9, 
   3.7190038922403803`*^9, 3.719078087262973*^9, 3.71914640097469*^9, 
   3.719156011734407*^9, 3.719257291156159*^9, 3.719339785010325*^9, 
   3.7195113972182713`*^9, 3.7195179813200073`*^9, 3.719756674724724*^9, 
   3.719844340400902*^9, 3.719933977042698*^9, 3.719953273020859*^9, 
   3.71995444084058*^9, 3.720191252939136*^9, 3.720355532026721*^9, 
   3.720368160599802*^9, 3.72044593780812*^9, 3.72045050096574*^9, 
   3.72045135273724*^9, 3.720464529632078*^9, 3.724291426406434*^9, 
   3.725116099053968*^9, 3.7251358027729816`*^9, 3.725385246932905*^9, 
   3.725631539203498*^9, 3.72571664361574*^9, 3.726690627058248*^9, 
   3.726919692549819*^9, 3.726919787169462*^9, 3.726946731087146*^9, 
   3.732976574332732*^9, 3.735584737349638*^9},
 ExpressionUUID -> "28edce50-ec0b-4923-9f60-270f58c55bdd"]
}, Closed]],

Cell["\<\
As a consequence, we drop the last row and column in matIntFull:\
\>", "Text",
 CellChangeTimes->{{3.696725749002067*^9, 
  3.696725762275564*^9}},ExpressionUUID->"fdeaa680-779c-47b1-9c05-\
68ca02a9f7c5"],

Cell[BoxData[
 RowBox[{
  RowBox[{"matIntFull", "=", 
   RowBox[{"Table", "[", 
    RowBox[{
     RowBox[{"matIntFull", "[", 
      RowBox[{"[", 
       RowBox[{"i", ",", "j"}], "]"}], "]"}], ",", 
     RowBox[{"{", 
      RowBox[{"i", ",", "1", ",", "3"}], "}"}], ",", 
     RowBox[{"{", 
      RowBox[{"j", ",", "1", ",", "3"}], "}"}]}], "]"}]}], ";"}]], "Input",
 CellChangeTimes->{{3.696725767764571*^9, 3.69672578117348*^9}},
 ExpressionUUID -> "10426907-a0ef-4d2d-88b3-fd685ab67019"],

Cell["The characteristic polynomial is", "Text",
 CellChangeTimes->{{3.719003951401204*^9, 
  3.7190039579992523`*^9}},ExpressionUUID->"58437a19-b438-423f-8ccc-\
3cb1d3226ca9"],

Cell[BoxData[
 RowBox[{
  RowBox[{"charpolyIntFull", "=", 
   RowBox[{"Det", "[", 
    RowBox[{"matIntFull", "-", 
     RowBox[{
      RowBox[{"IdentityMatrix", "[", "3", "]"}], "*", "\[Lambda]"}]}], 
    "]"}]}], ";"}]], "Input",
 CellChangeTimes->{{3.719003963164139*^9, 3.719003964258684*^9}},
 ExpressionUUID -> "c70daf8b-d07a-4963-bcea-148ea24b6a71"],

Cell["\<\
We will explore the equilibria for two special cases, tight linkage and weak \
selection.\
\>", "Text",
 CellChangeTimes->{{3.718980733745617*^9, 
  3.718980757984654*^9}},ExpressionUUID->"a9302492-009d-458b-ac5d-\
23083c892e20"]
}, Closed]],

Cell[CellGroupData[{

Cell["Tight linkage", "Subsection",
 CellChangeTimes->{{3.718980550060027*^9, 
  3.718980551890119*^9}},ExpressionUUID->"d0348bd5-fc8f-4415-b1fe-\
cc1b9e0c8cb0"],

Cell[CellGroupData[{

Cell["Equilibria", "Subsubsection",
 CellChangeTimes->{{3.71898058705342*^9, 3.718980589123641*^9}, {
   3.719261668390215*^9, 3.719261688783023*^9}, {3.719769879045558*^9, 
   3.719769879499195*^9}, 
   3.71985752319086*^9},ExpressionUUID->"935ec9da-b5f3-4963-9116-\
da66f2e31d52"],

Cell["\<\
Here we look at the case where there is tight linkage between the ancestral \
sex-determining locus and the selected locus. \
\>", "Text",
 CellChangeTimes->{{3.696777004229587*^9, 3.696777019949113*^9}, {
   3.71898085962132*^9, 3.718980893476853*^9}, {3.718987267396306*^9, 
   3.718987273997542*^9}, 
   3.7189873150907307`*^9},ExpressionUUID->"2befa658-523d-4914-b680-\
3d30b9e12578"],

Cell["\<\
When there is complete linkage, r=0 (ie the selected locus is in the \
ancestral sex-determining region), the equilibrium frquency of A on Y gametes \
in males is\
\>", "Text",
 CellChangeTimes->{{3.718987276266589*^9, 3.718987323555502*^9}, {
  3.718987357109262*^9, 
  3.7189873807345467`*^9}},ExpressionUUID->"0ccda29c-9f06-4432-8754-\
b4185e2fb490"],

Cell[CellGroupData[{

Cell[BoxData[{
 RowBox[{
  RowBox[{
   RowBox[{"equilsol", "/.", 
    RowBox[{"r", "\[Rule]", "0"}]}], "//", "Factor"}], 
  ";"}], "\[IndentingNewLine]", 
 RowBox[{"equilsol2", "=", 
  RowBox[{
   RowBox[{"Solve", "[", 
    RowBox[{
     RowBox[{"%", "\[Equal]", "0"}], ",", "pYm"}], "]"}], "//", 
   "Simplify"}]}]}], "Input",
 CellChangeTimes->{{3.718987341759491*^9, 3.718987342192574*^9}},
 ExpressionUUID -> "812be62c-2109-4ad7-a363-aa55c59c899e"],

Cell[BoxData[
 RowBox[{"{", 
  RowBox[{
   RowBox[{"{", 
    RowBox[{"pYm", "\[Rule]", "0"}], "}"}], ",", 
   RowBox[{"{", 
    RowBox[{"pYm", "\[Rule]", "0"}], "}"}], ",", 
   RowBox[{"{", 
    RowBox[{"pYm", "\[Rule]", "0"}], "}"}], ",", 
   RowBox[{"{", 
    RowBox[{"pYm", "\[Rule]", "1"}], "}"}], ",", 
   RowBox[{"{", 
    RowBox[{"pYm", "\[Rule]", "1"}], "}"}], ",", 
   RowBox[{"{", 
    RowBox[{"pYm", "\[Rule]", "1"}], "}"}], ",", 
   RowBox[{"{", 
    RowBox[{"pYm", "\[Rule]", 
     RowBox[{
      RowBox[{"(", 
       RowBox[{"wam", " ", 
        RowBox[{"(", 
         RowBox[{
          RowBox[{"Faa", " ", "Maa", " ", "waf", " ", "wam", " ", 
           RowBox[{"(", 
            RowBox[{
             RowBox[{"MAA", " ", "wAm"}], "+", 
             RowBox[{"2", " ", "MAa", " ", "wam", " ", 
              RowBox[{"(", 
               RowBox[{
                RowBox[{"-", "1"}], "+", "\[Alpha]m"}], ")"}]}]}], ")"}]}], 
          "+", 
          RowBox[{
          "2", " ", "FAA", " ", "MAa", " ", "wAf", " ", "wAm", " ", 
           "\[Alpha]m", " ", 
           RowBox[{"(", 
            RowBox[{
             RowBox[{
              RowBox[{"-", "Maa"}], " ", "wam"}], "+", 
             RowBox[{"2", " ", "MAa", " ", "wAm", " ", "\[Alpha]m"}]}], 
            ")"}]}], "-", 
          RowBox[{"FAa", " ", 
           RowBox[{"(", 
            RowBox[{
             RowBox[{"Maa", " ", "wam"}], "+", 
             RowBox[{"2", " ", "MAa", " ", "wAm", " ", "\[Alpha]m"}]}], ")"}],
            " ", 
           RowBox[{"(", 
            RowBox[{
             RowBox[{"Maa", " ", "waf", " ", "wam", " ", 
              RowBox[{"(", 
               RowBox[{
                RowBox[{"-", "1"}], "+", "\[Alpha]f"}], ")"}]}], "+", 
             RowBox[{"MAA", " ", "wAf", " ", "wAm", " ", "\[Alpha]f"}], "+", 
             RowBox[{"2", " ", "MAa", " ", 
              RowBox[{"(", 
               RowBox[{
                RowBox[{"wAf", " ", "wam", " ", "\[Alpha]f", " ", 
                 RowBox[{"(", 
                  RowBox[{
                   RowBox[{"-", "1"}], "+", "\[Alpha]m"}], ")"}]}], "-", 
                RowBox[{"waf", " ", "wAm", " ", 
                 RowBox[{"(", 
                  RowBox[{
                   RowBox[{"-", "1"}], "+", "\[Alpha]f"}], ")"}], " ", 
                 "\[Alpha]m"}]}], ")"}]}]}], ")"}]}]}], ")"}]}], ")"}], "/", 
      RowBox[{"(", 
       RowBox[{
        RowBox[{"Faa", " ", "waf", " ", "wam", " ", 
         RowBox[{"(", 
          RowBox[{
           RowBox[{"MAA", " ", "wAm"}], "+", 
           RowBox[{"2", " ", "MAa", " ", "wam", " ", 
            RowBox[{"(", 
             RowBox[{
              RowBox[{"-", "1"}], "+", "\[Alpha]m"}], ")"}]}]}], ")"}], " ", 
         RowBox[{"(", 
          RowBox[{
           RowBox[{"Maa", " ", "wam"}], "+", 
           RowBox[{"2", " ", "MAa", " ", "wAm", " ", 
            RowBox[{"(", 
             RowBox[{
              RowBox[{"-", "1"}], "+", "\[Alpha]m"}], ")"}]}]}], ")"}]}], "+", 
        RowBox[{"FAA", " ", "wAf", " ", "wAm", " ", 
         RowBox[{"(", 
          RowBox[{
           RowBox[{"MAA", " ", "wAm"}], "-", 
           RowBox[{"2", " ", "MAa", " ", "wam", " ", "\[Alpha]m"}]}], ")"}], 
         " ", 
         RowBox[{"(", 
          RowBox[{
           RowBox[{"Maa", " ", "wam"}], "-", 
           RowBox[{"2", " ", "MAa", " ", "wAm", " ", "\[Alpha]m"}]}], ")"}]}],
         "-", 
        RowBox[{"FAa", " ", 
         RowBox[{"(", 
          RowBox[{
           RowBox[{"Maa", " ", 
            SuperscriptBox["wam", "2"]}], "-", 
           RowBox[{"wAm", " ", 
            RowBox[{"(", 
             RowBox[{
              RowBox[{"MAA", " ", "wAm"}], "+", 
              RowBox[{"MAa", " ", "wam", " ", 
               RowBox[{"(", 
                RowBox[{"2", "-", 
                 RowBox[{"4", " ", "\[Alpha]m"}]}], ")"}]}]}], ")"}]}]}], 
          ")"}], " ", 
         RowBox[{"(", 
          RowBox[{
           RowBox[{"Maa", " ", "waf", " ", "wam", " ", 
            RowBox[{"(", 
             RowBox[{
              RowBox[{"-", "1"}], "+", "\[Alpha]f"}], ")"}]}], "+", 
           RowBox[{"MAA", " ", "wAf", " ", "wAm", " ", "\[Alpha]f"}], "+", 
           RowBox[{"2", " ", "MAa", " ", 
            RowBox[{"(", 
             RowBox[{
              RowBox[{"wAf", " ", "wam", " ", "\[Alpha]f", " ", 
               RowBox[{"(", 
                RowBox[{
                 RowBox[{"-", "1"}], "+", "\[Alpha]m"}], ")"}]}], "-", 
              RowBox[{"waf", " ", "wAm", " ", 
               RowBox[{"(", 
                RowBox[{
                 RowBox[{"-", "1"}], "+", "\[Alpha]f"}], ")"}], " ", 
               "\[Alpha]m"}]}], ")"}]}]}], ")"}]}]}], ")"}]}]}], "}"}]}], 
  "}"}]], "Output",
 CellChangeTimes->{3.7189873486879387`*^9, 3.7190782693469667`*^9, 
  3.719146402655789*^9, 3.719156013046111*^9, 3.7192572926874743`*^9, 
  3.7193397864495173`*^9, 3.719511398770626*^9, 3.719517982920919*^9, 
  3.719756676173761*^9, 3.71984434180615*^9, 3.719933978408309*^9, 
  3.719953274641657*^9, 3.719954442486733*^9, 3.720191254834989*^9, 
  3.720355533540621*^9, 3.720368162674774*^9, 3.720445939115801*^9, 
  3.720450502573122*^9, 3.720451354131597*^9, 3.72046453108265*^9, 
  3.724291463097979*^9, 3.725116100510022*^9, 3.7251358041047077`*^9, 
  3.725385248371447*^9, 3.725631540680461*^9, 3.725716645052569*^9, 
  3.726690628731833*^9, 3.726919692630066*^9, 3.7269197882568283`*^9, 
  3.726946732810452*^9, 3.732976575661927*^9, 3.735584739045847*^9},
 ExpressionUUID -> "093d6edf-5b9c-420d-9a09-e65704a1c1f8"]
}, Closed]],

Cell[TextData[{
 StyleBox["First, consider cases where pYm=0.",
  FontWeight->"Bold"],
 "\n\nWith allele a fixed on Y (pYm=0), then {pXf, pXm, q} equal:"
}], "Text",
 CellChangeTimes->{{3.540042756492908*^9, 3.54004276370872*^9}, 
   3.5400428718128366`*^9, {3.595717036654428*^9, 3.595717039947625*^9}, 
   3.696710443225593*^9, {3.6967107413434277`*^9, 3.696710741623908*^9}, 
   3.696712549054571*^9, {3.6967129493328457`*^9, 3.696712962138898*^9}, {
   3.696712995403225*^9, 3.6967130104079037`*^9}, {3.6967132366428833`*^9, 
   3.69671324932786*^9}, {3.696713451361579*^9, 3.696713451655514*^9}, 
   3.696717112256556*^9, {3.7189875220279493`*^9, 3.718987524235924*^9}, 
   3.718987595223506*^9, {3.719000915815782*^9, 
   3.719000920704999*^9}},ExpressionUUID->"8bd84f5d-fcff-4780-8551-\
179df4c0dc39"],

Cell[CellGroupData[{

Cell[BoxData[
 RowBox[{
  RowBox[{"Solve", "[", 
   RowBox[{
    RowBox[{
     RowBox[{"(", 
      RowBox[{
       RowBox[{
        RowBox[{"differenceEqs", "/.", 
         RowBox[{"r", "\[Rule]", "0"}]}], "/.", 
        RowBox[{"pYm", "\[Rule]", "0"}]}], "//", "Factor"}], ")"}], 
     "\[Equal]", 
     RowBox[{"{", 
      RowBox[{"0", ",", "0", ",", "0", ",", "0"}], "}"}]}], ",", 
    RowBox[{"{", 
     RowBox[{"pXf", ",", "pXm", ",", "q"}], "}"}]}], "]"}], "//", 
  "Simplify"}]], "Input",
 CellChangeTimes->{{3.69671697650916*^9, 3.696717007188671*^9}, {
   3.696717057164469*^9, 3.696717065412199*^9}, 3.718987451494238*^9, {
   3.7189877961226053`*^9, 3.718987818955112*^9}, 3.719000924235573*^9},
 ExpressionUUID -> "4cad2628-6382-4f94-8c4d-039d2fb84694"],

Cell[BoxData[
 RowBox[{"{", 
  RowBox[{
   RowBox[{"{", 
    RowBox[{
     RowBox[{"pXf", "\[Rule]", "0"}], ",", 
     RowBox[{"pXm", "\[Rule]", "0"}], ",", 
     RowBox[{"q", "\[Rule]", 
      FractionBox["1", "2"]}]}], "}"}], ",", 
   RowBox[{"{", 
    RowBox[{
     RowBox[{"pXf", "\[Rule]", "1"}], ",", 
     RowBox[{"pXm", "\[Rule]", "1"}], ",", 
     RowBox[{"q", "\[Rule]", 
      RowBox[{"1", "-", "\[Alpha]m"}]}]}], "}"}], ",", 
   RowBox[{"{", 
    RowBox[{
     RowBox[{"pXf", "\[Rule]", 
      FractionBox[
       RowBox[{"waf", " ", 
        RowBox[{"(", 
         RowBox[{
          RowBox[{"Faa", " ", "Maa", " ", "waf", " ", "wam"}], "-", 
          RowBox[{"FAa", " ", "wAf", " ", "\[Alpha]f", " ", 
           RowBox[{"(", 
            RowBox[{
             RowBox[{"Maa", " ", "wam"}], "+", 
             RowBox[{"2", " ", "MAa", " ", "wAm", " ", "\[Alpha]m"}]}], 
            ")"}]}]}], ")"}]}], 
       RowBox[{
        RowBox[{"Faa", " ", "Maa", " ", 
         SuperscriptBox["waf", "2"], " ", "wam"}], "+", 
        RowBox[{"wAf", " ", 
         RowBox[{"(", 
          RowBox[{
           RowBox[{
           "2", " ", "FAA", " ", "MAa", " ", "wAf", " ", "wAm", " ", 
            "\[Alpha]m"}], "-", 
           RowBox[{"FAa", " ", "waf", " ", 
            RowBox[{"(", 
             RowBox[{
              RowBox[{"Maa", " ", "wam"}], "+", 
              RowBox[{"2", " ", "MAa", " ", "wAm", " ", "\[Alpha]m"}]}], 
             ")"}]}]}], ")"}]}]}]]}], ",", 
     RowBox[{"pXm", "\[Rule]", 
      RowBox[{"-", 
       FractionBox[
        RowBox[{"2", " ", "MAa", " ", "\[Alpha]m", " ", 
         RowBox[{"(", 
          RowBox[{
           RowBox[{
            RowBox[{"-", "Faa"}], " ", "Maa", " ", "waf", " ", "wam"}], "+", 
           RowBox[{"FAa", " ", "wAf", " ", "\[Alpha]f", " ", 
            RowBox[{"(", 
             RowBox[{
              RowBox[{"Maa", " ", "wam"}], "+", 
              RowBox[{"2", " ", "MAa", " ", "wAm", " ", "\[Alpha]m"}]}], 
             ")"}]}]}], ")"}]}], 
        RowBox[{
         RowBox[{"2", " ", "Maa", " ", "MAa", " ", 
          RowBox[{"(", 
           RowBox[{
            RowBox[{"Faa", " ", "waf", " ", "wam"}], "+", 
            RowBox[{"FAA", " ", "wAf", " ", "wAm"}]}], ")"}], " ", 
          "\[Alpha]m"}], "+", 
         RowBox[{"FAa", " ", 
          RowBox[{"(", 
           RowBox[{
            RowBox[{"Maa", " ", "wam"}], "+", 
            RowBox[{"2", " ", "MAa", " ", "wAm", " ", "\[Alpha]m"}]}], ")"}], 
          " ", 
          RowBox[{"(", 
           RowBox[{
            RowBox[{"Maa", " ", "waf", " ", 
             RowBox[{"(", 
              RowBox[{
               RowBox[{"-", "1"}], "+", "\[Alpha]f"}], ")"}]}], "-", 
            RowBox[{
            "2", " ", "MAa", " ", "wAf", " ", "\[Alpha]f", " ", 
             "\[Alpha]m"}]}], ")"}]}]}]]}]}], ",", 
     RowBox[{"q", "\[Rule]", 
      FractionBox[
       RowBox[{
        RowBox[{"FAa", " ", 
         RowBox[{"(", 
          RowBox[{
           RowBox[{"Maa", " ", "waf", " ", 
            RowBox[{"(", 
             RowBox[{
              RowBox[{"-", "1"}], "+", "\[Alpha]f"}], ")"}]}], "+", 
           RowBox[{"2", " ", "MAa", " ", "wAf", " ", "\[Alpha]f", " ", 
            RowBox[{"(", 
             RowBox[{
              RowBox[{"-", "1"}], "+", "\[Alpha]m"}], ")"}]}]}], ")"}], " ", 
         RowBox[{"(", 
          RowBox[{
           RowBox[{"Maa", " ", "wam"}], "+", 
           RowBox[{"2", " ", "MAa", " ", "wAm", " ", "\[Alpha]m"}]}], ")"}]}],
         "+", 
        RowBox[{"2", " ", "Maa", " ", "MAa", " ", 
         RowBox[{"(", 
          RowBox[{
           RowBox[{
            RowBox[{"-", "Faa"}], " ", "waf", " ", "wam", " ", 
            RowBox[{"(", 
             RowBox[{
              RowBox[{"-", "1"}], "+", "\[Alpha]m"}], ")"}]}], "+", 
           RowBox[{"FAA", " ", "wAf", " ", "wAm", " ", "\[Alpha]m"}]}], 
          ")"}]}]}], 
       RowBox[{"2", " ", 
        RowBox[{"(", 
         RowBox[{
          RowBox[{"FAa", " ", 
           RowBox[{"(", 
            RowBox[{
             RowBox[{"Maa", " ", "waf", " ", 
              RowBox[{"(", 
               RowBox[{
                RowBox[{"-", "1"}], "+", "\[Alpha]f"}], ")"}]}], "-", 
             RowBox[{"MAa", " ", "wAf", " ", "\[Alpha]f"}]}], ")"}], " ", 
           RowBox[{"(", 
            RowBox[{
             RowBox[{"Maa", " ", "wam"}], "+", 
             RowBox[{"2", " ", "MAa", " ", "wAm", " ", "\[Alpha]m"}]}], 
            ")"}]}], "+", 
          RowBox[{"Maa", " ", "MAa", " ", 
           RowBox[{"(", 
            RowBox[{
             RowBox[{"Faa", " ", "waf", " ", "wam"}], "+", 
             RowBox[{
             "2", " ", "FAA", " ", "wAf", " ", "wAm", " ", "\[Alpha]m"}]}], 
            ")"}]}]}], ")"}]}]]}]}], "}"}]}], "}"}]], "Output",
 CellChangeTimes->{{3.696716998732916*^9, 3.696717010231797*^9}, {
   3.6967170617764177`*^9, 3.6967170687581*^9}, 3.696720477542921*^9, 
   3.697285180955839*^9, 3.718987455625543*^9, 3.718987756217327*^9, {
   3.7189878109425087`*^9, 3.718987866761219*^9}, {3.718987905993332*^9, 
   3.7189879213970757`*^9}, 3.7189879674292603`*^9, {3.719000927632257*^9, 
   3.7190009481299334`*^9}, 3.719000982113291*^9, 3.7190010184734993`*^9, 
   3.7190782714204483`*^9, 3.71914640504591*^9, 3.71915601527921*^9, 
   3.719257294694399*^9, 3.719339788506834*^9, 3.719511400989689*^9, 
   3.719517985169129*^9, 3.719756678296933*^9, 3.719844343808283*^9, 
   3.719933980409541*^9, 3.7199532768631487`*^9, 3.719954444643303*^9, 
   3.7201912573919907`*^9, 3.720355535751746*^9, 3.720368164670967*^9, 
   3.720445941967218*^9, 3.720450504532984*^9, 3.720451356162038*^9, 
   3.7204645330785217`*^9, 3.724291464948559*^9, 3.725116102479553*^9, 
   3.725135806116756*^9, 3.7253852503271637`*^9, 3.725631542713005*^9, 
   3.725716647075995*^9, 3.7266906312263193`*^9, 3.726919692683002*^9, 
   3.726919790523344*^9, 3.726946734841351*^9, 3.732976577634087*^9, 
   3.735584741564499*^9},
 ExpressionUUID -> "d397c2b4-6a23-4d27-b1ea-f2f216eeeea3"]
}, Closed]],

Cell["\<\
The last of these has a polymorphism on the X chromosome; \
we\[CloseCurlyQuote]ll call this equilA0 (\[OpenCurlyDoubleQuote]0\
\[CloseCurlyDoubleQuote] because this is the leading order term in r...we \
could take additional order terms to get the linear approximation in r, \
etc.).  \
\>", "Text",
 CellChangeTimes->{{3.540042756492908*^9, 3.54004276370872*^9}, 
   3.5400428718128366`*^9, {3.595717036654428*^9, 3.595717039947625*^9}, 
   3.696710443225593*^9, {3.6967107413434277`*^9, 3.696710741623908*^9}, 
   3.696712549054571*^9, {3.6967129493328457`*^9, 3.696712962138898*^9}, {
   3.696712995403225*^9, 3.696713031431209*^9}, {3.696713251903592*^9, 
   3.696713254911543*^9}, {3.696713411169623*^9, 3.696713411466498*^9}, {
   3.696713456615367*^9, 3.696713459719755*^9}, {3.6967169495537643`*^9, 
   3.696716970922203*^9}, {3.696717026674982*^9, 3.6967170961509*^9}, {
   3.696717133968224*^9, 3.696717146220042*^9}, {3.7189875912954493`*^9, 
   3.718987594095232*^9}, 
   3.718987689427185*^9},ExpressionUUID->"ba0f21df-4101-4267-8b66-\
b4e17b60204e"],

Cell[CellGroupData[{

Cell[BoxData[
 RowBox[{"equilA0", "=", 
  RowBox[{"{", 
   RowBox[{
    RowBox[{"pXf", "\[Rule]", 
     RowBox[{"(", 
      RowBox[{"pXf", "/.", 
       RowBox[{"%", "[", 
        RowBox[{"[", "3", "]"}], "]"}]}], ")"}]}], ",", 
    RowBox[{"pXm", "\[Rule]", 
     RowBox[{"(", 
      RowBox[{"pXm", "/.", 
       RowBox[{"%", "[", 
        RowBox[{"[", "3", "]"}], "]"}]}], ")"}]}], ",", 
    RowBox[{"pYm", "\[Rule]", "0"}], ",", 
    RowBox[{"q", "\[Rule]", " ", 
     RowBox[{"(", 
      RowBox[{"q", "/.", 
       RowBox[{"%", "[", 
        RowBox[{"[", "3", "]"}], "]"}]}], ")"}]}]}], "}"}]}]], "Input",
 CellChangeTimes->{{3.540042956463286*^9, 3.540042972228552*^9}, 
   3.5400439159796457`*^9, 3.5400453527719097`*^9, {3.595717069771029*^9, 
   3.595717070120652*^9}, 3.685222731527663*^9, 3.6888469465129957`*^9, 
   3.6967104432355423`*^9, 3.696712549067419*^9, {3.696713524202671*^9, 
   3.6967135311300373`*^9}, {3.6967135905658283`*^9, 
   3.6967136110299683`*^9}, {3.6967140328691187`*^9, 3.696714060682951*^9}, {
   3.696717369613267*^9, 3.696717378585586*^9}, 3.696720548033085*^9, {
   3.7189877030575533`*^9, 3.718987777224679*^9}, {3.71898782846699*^9, 
   3.718987917855904*^9}, {3.719000937259687*^9, 3.719000939331459*^9}, 
   3.719000976606566*^9},
 ExpressionUUID -> "2c2da6ea-265f-44de-84a0-0548dd8102f1"],

Cell[BoxData[
 RowBox[{"{", 
  RowBox[{
   RowBox[{"pXf", "\[Rule]", 
    FractionBox[
     RowBox[{"waf", " ", 
      RowBox[{"(", 
       RowBox[{
        RowBox[{"Faa", " ", "Maa", " ", "waf", " ", "wam"}], "-", 
        RowBox[{"FAa", " ", "wAf", " ", "\[Alpha]f", " ", 
         RowBox[{"(", 
          RowBox[{
           RowBox[{"Maa", " ", "wam"}], "+", 
           RowBox[{"2", " ", "MAa", " ", "wAm", " ", "\[Alpha]m"}]}], 
          ")"}]}]}], ")"}]}], 
     RowBox[{
      RowBox[{"Faa", " ", "Maa", " ", 
       SuperscriptBox["waf", "2"], " ", "wam"}], "+", 
      RowBox[{"wAf", " ", 
       RowBox[{"(", 
        RowBox[{
         RowBox[{
         "2", " ", "FAA", " ", "MAa", " ", "wAf", " ", "wAm", " ", 
          "\[Alpha]m"}], "-", 
         RowBox[{"FAa", " ", "waf", " ", 
          RowBox[{"(", 
           RowBox[{
            RowBox[{"Maa", " ", "wam"}], "+", 
            RowBox[{"2", " ", "MAa", " ", "wAm", " ", "\[Alpha]m"}]}], 
           ")"}]}]}], ")"}]}]}]]}], ",", 
   RowBox[{"pXm", "\[Rule]", 
    RowBox[{"-", 
     FractionBox[
      RowBox[{"2", " ", "MAa", " ", "\[Alpha]m", " ", 
       RowBox[{"(", 
        RowBox[{
         RowBox[{
          RowBox[{"-", "Faa"}], " ", "Maa", " ", "waf", " ", "wam"}], "+", 
         RowBox[{"FAa", " ", "wAf", " ", "\[Alpha]f", " ", 
          RowBox[{"(", 
           RowBox[{
            RowBox[{"Maa", " ", "wam"}], "+", 
            RowBox[{"2", " ", "MAa", " ", "wAm", " ", "\[Alpha]m"}]}], 
           ")"}]}]}], ")"}]}], 
      RowBox[{
       RowBox[{"2", " ", "Maa", " ", "MAa", " ", 
        RowBox[{"(", 
         RowBox[{
          RowBox[{"Faa", " ", "waf", " ", "wam"}], "+", 
          RowBox[{"FAA", " ", "wAf", " ", "wAm"}]}], ")"}], " ", 
        "\[Alpha]m"}], "+", 
       RowBox[{"FAa", " ", 
        RowBox[{"(", 
         RowBox[{
          RowBox[{"Maa", " ", "wam"}], "+", 
          RowBox[{"2", " ", "MAa", " ", "wAm", " ", "\[Alpha]m"}]}], ")"}], 
        " ", 
        RowBox[{"(", 
         RowBox[{
          RowBox[{"Maa", " ", "waf", " ", 
           RowBox[{"(", 
            RowBox[{
             RowBox[{"-", "1"}], "+", "\[Alpha]f"}], ")"}]}], "-", 
          RowBox[{
          "2", " ", "MAa", " ", "wAf", " ", "\[Alpha]f", " ", "\[Alpha]m"}]}],
          ")"}]}]}]]}]}], ",", 
   RowBox[{"pYm", "\[Rule]", "0"}], ",", 
   RowBox[{"q", "\[Rule]", 
    FractionBox[
     RowBox[{
      RowBox[{"FAa", " ", 
       RowBox[{"(", 
        RowBox[{
         RowBox[{"Maa", " ", "waf", " ", 
          RowBox[{"(", 
           RowBox[{
            RowBox[{"-", "1"}], "+", "\[Alpha]f"}], ")"}]}], "+", 
         RowBox[{"2", " ", "MAa", " ", "wAf", " ", "\[Alpha]f", " ", 
          RowBox[{"(", 
           RowBox[{
            RowBox[{"-", "1"}], "+", "\[Alpha]m"}], ")"}]}]}], ")"}], " ", 
       RowBox[{"(", 
        RowBox[{
         RowBox[{"Maa", " ", "wam"}], "+", 
         RowBox[{"2", " ", "MAa", " ", "wAm", " ", "\[Alpha]m"}]}], ")"}]}], 
      "+", 
      RowBox[{"2", " ", "Maa", " ", "MAa", " ", 
       RowBox[{"(", 
        RowBox[{
         RowBox[{
          RowBox[{"-", "Faa"}], " ", "waf", " ", "wam", " ", 
          RowBox[{"(", 
           RowBox[{
            RowBox[{"-", "1"}], "+", "\[Alpha]m"}], ")"}]}], "+", 
         RowBox[{"FAA", " ", "wAf", " ", "wAm", " ", "\[Alpha]m"}]}], 
        ")"}]}]}], 
     RowBox[{"2", " ", 
      RowBox[{"(", 
       RowBox[{
        RowBox[{"FAa", " ", 
         RowBox[{"(", 
          RowBox[{
           RowBox[{"Maa", " ", "waf", " ", 
            RowBox[{"(", 
             RowBox[{
              RowBox[{"-", "1"}], "+", "\[Alpha]f"}], ")"}]}], "-", 
           RowBox[{"MAa", " ", "wAf", " ", "\[Alpha]f"}]}], ")"}], " ", 
         RowBox[{"(", 
          RowBox[{
           RowBox[{"Maa", " ", "wam"}], "+", 
           RowBox[{"2", " ", "MAa", " ", "wAm", " ", "\[Alpha]m"}]}], ")"}]}],
         "+", 
        RowBox[{"Maa", " ", "MAa", " ", 
         RowBox[{"(", 
          RowBox[{
           RowBox[{"Faa", " ", "waf", " ", "wam"}], "+", 
           RowBox[{
           "2", " ", "FAA", " ", "wAf", " ", "wAm", " ", "\[Alpha]m"}]}], 
          ")"}]}]}], ")"}]}]]}]}], "}"}]], "Output",
 CellChangeTimes->{
  3.7189877637021627`*^9, {3.718987840508654*^9, 3.7189878673144712`*^9}, {
   3.718987900107169*^9, 3.7189879215167933`*^9}, 3.718987967558484*^9, {
   3.7190009326174192`*^9, 3.719000948878458*^9}, 3.719000982313403*^9, 
   3.7190010202480097`*^9, 3.7190782714938517`*^9, 3.7191464051756363`*^9, 
   3.719156015332913*^9, 3.719257294919326*^9, 3.719339788628605*^9, 
   3.7195114010420637`*^9, 3.719517985258958*^9, 3.719756678376418*^9, 
   3.719844343919777*^9, 3.7199339805201406`*^9, 3.719953277029462*^9, 
   3.7199544449047623`*^9, 3.720191257472147*^9, 3.7203555358436737`*^9, 
   3.7203681647695847`*^9, 3.720445942492485*^9, 3.720450504667297*^9, 
   3.720451356389168*^9, 3.72046453324754*^9, 3.7242914650652323`*^9, 
   3.725116102641769*^9, 3.725135806200206*^9, 3.725385250516658*^9, 
   3.725631542856011*^9, 3.725716647208332*^9, 3.726690631345161*^9, 
   3.726919692831492*^9, 3.72691979060507*^9, 3.726946734940284*^9, 
   3.7329765777170887`*^9, 3.735584741623775*^9},
 ExpressionUUID -> "70e5856c-a63e-47fd-a3e2-957f524b5075"]
}, Closed]],

Cell["\<\
The second of these is also polymorphic (Y fixed on a and X fixed on A), \
which we'll call equilB0.\
\>", "Text",
 CellChangeTimes->{{3.540042756492908*^9, 3.54004276370872*^9}, 
   3.5400428718128366`*^9, {3.595717036654428*^9, 3.595717039947625*^9}, 
   3.696710443225593*^9, {3.6967107413434277`*^9, 3.696710741623908*^9}, 
   3.696712549054571*^9, {3.6967129493328457`*^9, 3.696712962138898*^9}, {
   3.696712995403225*^9, 3.696713031431209*^9}, {3.696713251903592*^9, 
   3.696713254911543*^9}, {3.696713411169623*^9, 3.696713411466498*^9}, {
   3.696713456615367*^9, 3.696713459719755*^9}, {3.6967169495537643`*^9, 
   3.696716970922203*^9}, {3.696717026674982*^9, 3.6967170961509*^9}, {
   3.696717133968224*^9, 3.696717146220042*^9}, {3.7189875912954493`*^9, 
   3.718987594095232*^9}, 3.718987689427185*^9, {3.7189879293638887`*^9, 
   3.7189879417014933`*^9}, {3.719001022355075*^9, 3.719001023131278*^9}, {
   3.719001053594829*^9, 
   3.7190010744444304`*^9}},ExpressionUUID->"047e43b9-2c90-4be4-8d12-\
3a7e3295a41f"],

Cell[CellGroupData[{

Cell[BoxData[
 RowBox[{"equilB0", "=", 
  RowBox[{"{", 
   RowBox[{
    RowBox[{"pXf", "\[Rule]", 
     RowBox[{"(", 
      RowBox[{"pXf", "/.", 
       RowBox[{"%%", "[", 
        RowBox[{"[", "2", "]"}], "]"}]}], ")"}]}], ",", 
    RowBox[{"pXm", "\[Rule]", 
     RowBox[{"(", 
      RowBox[{"pXm", "/.", 
       RowBox[{"%%", "[", 
        RowBox[{"[", "2", "]"}], "]"}]}], ")"}]}], ",", 
    RowBox[{"pYm", "\[Rule]", "0"}], ",", 
    RowBox[{"q", "->", 
     RowBox[{"(", 
      RowBox[{"q", "/.", 
       RowBox[{"%%", "[", 
        RowBox[{"[", "2", "]"}], "]"}]}], ")"}]}]}], "}"}]}]], "Input",
 CellChangeTimes->{{3.540042956463286*^9, 3.540042987902926*^9}, 
   3.540043917252675*^9, {3.540064587435792*^9, 3.540064600581499*^9}, 
   3.595717079222261*^9, 3.6967104432357264`*^9, 3.6967125490675297`*^9, {
   3.696713749166979*^9, 3.696713750712985*^9}, {3.696713801334141*^9, 
   3.6967138088675537`*^9}, {3.7189879510999947`*^9, 3.7189879742901697`*^9}, 
   3.7190009733585043`*^9, {3.719001025695697*^9, 3.719001030111765*^9}},
 ExpressionUUID -> "3ac2a9b7-2bca-45b2-a926-eb969d2d6dc8"],

Cell[BoxData[
 RowBox[{"{", 
  RowBox[{
   RowBox[{"pXf", "\[Rule]", "1"}], ",", 
   RowBox[{"pXm", "\[Rule]", "1"}], ",", 
   RowBox[{"pYm", "\[Rule]", "0"}], ",", 
   RowBox[{"q", "\[Rule]", 
    RowBox[{"1", "-", "\[Alpha]m"}]}]}], "}"}]], "Output",
 CellChangeTimes->{{3.718987961563233*^9, 3.7189879759235277`*^9}, {
   3.719000953640485*^9, 3.719000983331712*^9}, 3.719001030988001*^9, 
   3.7190782715449963`*^9, 3.719146405227151*^9, 3.7191560153872747`*^9, 
   3.719257294968059*^9, 3.719339788693178*^9, 3.7195114010847178`*^9, 
   3.719517985289427*^9, 3.719756678421876*^9, 3.719844343965992*^9, 
   3.719933980575594*^9, 3.71995327709442*^9, 3.719954445022101*^9, 
   3.720191257521617*^9, 3.720355535894085*^9, 3.720368164817432*^9, 
   3.720445942536862*^9, 3.720450504733947*^9, 3.720451356439198*^9, 
   3.720464533312512*^9, 3.724291465134288*^9, 3.725116102707123*^9, 
   3.725135806248725*^9, 3.725385250598693*^9, 3.7256315429480133`*^9, 
   3.725716647266336*^9, 3.726690631392342*^9, 3.7269196929560633`*^9, 
   3.726919790649559*^9, 3.726946735003872*^9, 3.7329765777618713`*^9, 
   3.735584741695698*^9},
 ExpressionUUID -> "73f1d203-5863-4e2c-b517-4208bd2c44c4"]
}, Closed]],

Cell[TextData[{
 StyleBox["Next, consider cases where pYm=1.",
  FontWeight->"Bold"],
 "\n\nWith allele A fixed on Y (pYm=0), then {pXf, pXm, q} equal:"
}], "Text",
 CellChangeTimes->{{3.540042756492908*^9, 3.54004276370872*^9}, 
   3.5400428718128366`*^9, {3.595717036654428*^9, 3.595717039947625*^9}, 
   3.696710443225593*^9, {3.6967107413434277`*^9, 3.696710741623908*^9}, 
   3.696712549054571*^9, {3.6967129493328457`*^9, 3.696712962138898*^9}, {
   3.696712995403225*^9, 3.696713031431209*^9}, {3.696713251903592*^9, 
   3.696713254911543*^9}, {3.696713411169623*^9, 3.696713411466498*^9}, {
   3.696713456615367*^9, 3.696713459719755*^9}, {3.6967169495537643`*^9, 
   3.696716970922203*^9}, {3.696717026674982*^9, 3.6967170961509*^9}, {
   3.696717133968224*^9, 3.696717146220042*^9}, {3.7189875912954493`*^9, 
   3.718987594095232*^9}, 3.718987689427185*^9, {3.7189879293638887`*^9, 
   3.7189879417014933`*^9}, 3.7189880011988583`*^9, 
   3.7190009569774637`*^9},ExpressionUUID->"d1de53f7-7c90-487c-a0d6-\
2fe613b84b3d"],

Cell[CellGroupData[{

Cell[BoxData[
 RowBox[{
  RowBox[{"Solve", "[", 
   RowBox[{
    RowBox[{
     RowBox[{"(", 
      RowBox[{
       RowBox[{
        RowBox[{"differenceEqs", "/.", 
         RowBox[{"r", "\[Rule]", "0"}]}], "/.", 
        RowBox[{"pYm", "\[Rule]", "1"}]}], "//", "Factor"}], ")"}], 
     "\[Equal]", 
     RowBox[{"{", 
      RowBox[{"0", ",", "0", ",", "0", ",", "0"}], "}"}]}], ",", 
    RowBox[{"{", 
     RowBox[{"pXf", ",", "pXm", ",", "q"}], "}"}]}], "]"}], "//", 
  "Simplify"}]], "Input",
 CellChangeTimes->{{3.69671697650916*^9, 3.696717007188671*^9}, {
   3.696717057164469*^9, 3.696717065412199*^9}, {3.6967171425470457`*^9, 
   3.696717143287032*^9}, 3.718987548258163*^9, {3.719000962541107*^9, 
   3.7190009626449842`*^9}},
 ExpressionUUID -> "c6f69dd2-7e65-456b-9c65-4179e534dbd2"],

Cell[BoxData[
 RowBox[{"{", 
  RowBox[{
   RowBox[{"{", 
    RowBox[{
     RowBox[{"pXf", "\[Rule]", "0"}], ",", 
     RowBox[{"pXm", "\[Rule]", "0"}], ",", 
     RowBox[{"q", "\[Rule]", "\[Alpha]m"}]}], "}"}], ",", 
   RowBox[{"{", 
    RowBox[{
     RowBox[{"pXf", "\[Rule]", "1"}], ",", 
     RowBox[{"pXm", "\[Rule]", "1"}], ",", 
     RowBox[{"q", "\[Rule]", 
      FractionBox["1", "2"]}]}], "}"}], ",", 
   RowBox[{"{", 
    RowBox[{
     RowBox[{"pXf", "\[Rule]", 
      FractionBox[
       RowBox[{"waf", " ", 
        RowBox[{"(", 
         RowBox[{
          RowBox[{"FAa", " ", "wAf", " ", "\[Alpha]f", " ", 
           RowBox[{"(", 
            RowBox[{
             RowBox[{"MAA", " ", "wAm"}], "-", 
             RowBox[{"2", " ", "MAa", " ", "wam", " ", 
              RowBox[{"(", 
               RowBox[{
                RowBox[{"-", "1"}], "+", "\[Alpha]m"}], ")"}]}]}], ")"}]}], 
          "+", 
          RowBox[{"2", " ", "Faa", " ", "MAa", " ", "waf", " ", "wam", " ", 
           RowBox[{"(", 
            RowBox[{
             RowBox[{"-", "1"}], "+", "\[Alpha]m"}], ")"}]}]}], ")"}]}], 
       RowBox[{
        RowBox[{"wAf", " ", 
         RowBox[{"(", 
          RowBox[{
           RowBox[{
            RowBox[{"-", "FAA"}], " ", "MAA", " ", "wAf", " ", "wAm"}], "+", 
           RowBox[{"FAa", " ", "waf", " ", 
            RowBox[{"(", 
             RowBox[{
              RowBox[{"MAA", " ", "wAm"}], "-", 
              RowBox[{"2", " ", "MAa", " ", "wam", " ", 
               RowBox[{"(", 
                RowBox[{
                 RowBox[{"-", "1"}], "+", "\[Alpha]m"}], ")"}]}]}], ")"}]}]}],
           ")"}]}], "+", 
        RowBox[{"2", " ", "Faa", " ", "MAa", " ", 
         SuperscriptBox["waf", "2"], " ", "wam", " ", 
         RowBox[{"(", 
          RowBox[{
           RowBox[{"-", "1"}], "+", "\[Alpha]m"}], ")"}]}]}]]}], ",", 
     RowBox[{"pXm", "\[Rule]", 
      FractionBox[
       RowBox[{"MAA", " ", 
        RowBox[{"(", 
         RowBox[{
          RowBox[{"FAa", " ", "wAf", " ", "\[Alpha]f", " ", 
           RowBox[{"(", 
            RowBox[{
             RowBox[{"MAA", " ", "wAm"}], "-", 
             RowBox[{"2", " ", "MAa", " ", "wam", " ", 
              RowBox[{"(", 
               RowBox[{
                RowBox[{"-", "1"}], "+", "\[Alpha]m"}], ")"}]}]}], ")"}]}], 
          "+", 
          RowBox[{"2", " ", "Faa", " ", "MAa", " ", "waf", " ", "wam", " ", 
           RowBox[{"(", 
            RowBox[{
             RowBox[{"-", "1"}], "+", "\[Alpha]m"}], ")"}]}]}], ")"}]}], 
       RowBox[{
        RowBox[{
         RowBox[{"-", "FAa"}], " ", 
         RowBox[{"(", 
          RowBox[{
           RowBox[{
            RowBox[{"-", "MAA"}], " ", "wAm"}], "+", 
           RowBox[{"2", " ", "MAa", " ", "wam", " ", 
            RowBox[{"(", 
             RowBox[{
              RowBox[{"-", "1"}], "+", "\[Alpha]m"}], ")"}]}]}], ")"}], " ", 
         RowBox[{"(", 
          RowBox[{
           RowBox[{"MAA", " ", "wAf", " ", "\[Alpha]f"}], "+", 
           RowBox[{"2", " ", "MAa", " ", "waf", " ", 
            RowBox[{"(", 
             RowBox[{
              RowBox[{"-", "1"}], "+", "\[Alpha]f"}], ")"}], " ", 
            RowBox[{"(", 
             RowBox[{
              RowBox[{"-", "1"}], "+", "\[Alpha]m"}], ")"}]}]}], ")"}]}], "+", 
        RowBox[{"2", " ", "MAa", " ", "MAA", " ", 
         RowBox[{"(", 
          RowBox[{
           RowBox[{"Faa", " ", "waf", " ", "wam"}], "+", 
           RowBox[{"FAA", " ", "wAf", " ", "wAm"}]}], ")"}], " ", 
         RowBox[{"(", 
          RowBox[{
           RowBox[{"-", "1"}], "+", "\[Alpha]m"}], ")"}]}]}]]}], ",", 
     RowBox[{"q", "\[Rule]", 
      FractionBox[
       RowBox[{
        RowBox[{
        "2", " ", "Faa", " ", "MAa", " ", "MAA", " ", "waf", " ", "wam", " ", 
         
         RowBox[{"(", 
          RowBox[{
           RowBox[{"-", "1"}], "+", "\[Alpha]m"}], ")"}]}], "-", 
        RowBox[{
        "2", " ", "FAA", " ", "MAa", " ", "MAA", " ", "wAf", " ", "wAm", " ", 
         "\[Alpha]m"}], "+", 
        RowBox[{"FAa", " ", 
         RowBox[{"(", 
          RowBox[{
           RowBox[{
            RowBox[{"-", "MAA"}], " ", "wAm"}], "+", 
           RowBox[{"2", " ", "MAa", " ", "wam", " ", 
            RowBox[{"(", 
             RowBox[{
              RowBox[{"-", "1"}], "+", "\[Alpha]m"}], ")"}]}]}], ")"}], " ", 
         RowBox[{"(", 
          RowBox[{
           RowBox[{
            RowBox[{"-", "MAA"}], " ", "wAf", " ", "\[Alpha]f"}], "+", 
           RowBox[{"2", " ", "MAa", " ", "waf", " ", 
            RowBox[{"(", 
             RowBox[{
              RowBox[{"-", "1"}], "+", "\[Alpha]f"}], ")"}], " ", 
            "\[Alpha]m"}]}], ")"}]}]}], 
       RowBox[{"2", " ", 
        RowBox[{"(", 
         RowBox[{
          RowBox[{"FAa", " ", 
           RowBox[{"(", 
            RowBox[{
             RowBox[{"MAa", " ", "waf", " ", 
              RowBox[{"(", 
               RowBox[{
                RowBox[{"-", "1"}], "+", "\[Alpha]f"}], ")"}]}], "-", 
             RowBox[{"MAA", " ", "wAf", " ", "\[Alpha]f"}]}], ")"}], " ", 
           RowBox[{"(", 
            RowBox[{
             RowBox[{
              RowBox[{"-", "MAA"}], " ", "wAm"}], "+", 
             RowBox[{"2", " ", "MAa", " ", "wam", " ", 
              RowBox[{"(", 
               RowBox[{
                RowBox[{"-", "1"}], "+", "\[Alpha]m"}], ")"}]}]}], ")"}]}], 
          "+", 
          RowBox[{"MAa", " ", "MAA", " ", 
           RowBox[{"(", 
            RowBox[{
             RowBox[{
              RowBox[{"-", "FAA"}], " ", "wAf", " ", "wAm"}], "+", 
             RowBox[{"2", " ", "Faa", " ", "waf", " ", "wam", " ", 
              RowBox[{"(", 
               RowBox[{
                RowBox[{"-", "1"}], "+", "\[Alpha]m"}], ")"}]}]}], ")"}]}]}], 
         ")"}]}]]}]}], "}"}]}], "}"}]], "Output",
 CellChangeTimes->{{3.696716998732916*^9, 3.696717010231797*^9}, {
   3.6967170617764177`*^9, 3.6967170687581*^9}, 3.696717145503008*^9, 
   3.69672047854914*^9, 3.697285182600168*^9, {3.7189875456856194`*^9, 
   3.718987550491826*^9}, {3.718989926802923*^9, 3.718989939687806*^9}, {
   3.719000967683785*^9, 3.719001037173505*^9}, 3.71907827521903*^9, 
   3.7191464095116034`*^9, 3.7191560191203957`*^9, 3.719257298693019*^9, 
   3.7193397923311787`*^9, 3.719511405152011*^9, 3.719517989510354*^9, 
   3.7197566822877083`*^9, 3.7198443477023478`*^9, 3.719933984167634*^9, 
   3.719953281131996*^9, 3.719954448839464*^9, 3.7201912622949953`*^9, 
   3.720355539910928*^9, 3.7203681687178164`*^9, 3.720445946222762*^9, 
   3.7204505082361813`*^9, 3.7204513600903397`*^9, 3.720464536930271*^9, 
   3.724291468864621*^9, 3.72511610636478*^9, 3.7251358098618917`*^9, 
   3.72538525421821*^9, 3.725631546654294*^9, 3.7257166513675632`*^9, 
   3.726690635665133*^9, 3.726919693018128*^9, 3.726919794658849*^9, 
   3.7269467388554773`*^9, 3.732976581556127*^9, 3.7355847461744623`*^9},
 ExpressionUUID -> "9e176826-222d-4712-8923-cd8a4a9e104f"]
}, Closed]],

Cell["\<\
The last of these has a polymorphism on the X chromosome; \
we\[CloseCurlyQuote]ll call this equilAp0 (\[OpenCurlyDoubleQuote]p\
\[CloseCurlyDoubleQuote] for prime -- the alternate allele is fixed on the \
Y).  \
\>", "Text",
 CellChangeTimes->{{3.540042756492908*^9, 3.54004276370872*^9}, 
   3.5400428718128366`*^9, {3.595717036654428*^9, 3.595717039947625*^9}, 
   3.696710443225593*^9, {3.6967107413434277`*^9, 3.696710741623908*^9}, 
   3.696712549054571*^9, {3.6967129493328457`*^9, 3.696712962138898*^9}, {
   3.696712995403225*^9, 3.696713031431209*^9}, {3.696713251903592*^9, 
   3.696713254911543*^9}, {3.696713411169623*^9, 3.696713411466498*^9}, {
   3.696713456615367*^9, 3.696713459719755*^9}, {3.6967169495537643`*^9, 
   3.696716970922203*^9}, {3.696717026674982*^9, 3.6967170961509*^9}, {
   3.69671715110955*^9, 3.696717206763204*^9}, {3.696720422892775*^9, 
   3.696720434426025*^9}, 3.718987586712441*^9, 
   3.718989915444097*^9},ExpressionUUID->"bb64e0dc-7ac8-4a96-b6d8-\
89617766910e"],

Cell[CellGroupData[{

Cell[BoxData[
 RowBox[{"equilAp0", "=", 
  RowBox[{"{", 
   RowBox[{
    RowBox[{"pXf", "\[Rule]", 
     RowBox[{"(", 
      RowBox[{"pXf", "/.", 
       RowBox[{"%", "[", 
        RowBox[{"[", "3", "]"}], "]"}]}], ")"}]}], ",", 
    RowBox[{"pXm", "\[Rule]", 
     RowBox[{"(", 
      RowBox[{"pXm", "/.", 
       RowBox[{"%", "[", 
        RowBox[{"[", "3", "]"}], "]"}]}], ")"}]}], ",", 
    RowBox[{"pYm", "\[Rule]", "1"}], ",", 
    RowBox[{"q", "\[Rule]", 
     RowBox[{"(", 
      RowBox[{"q", "/.", 
       RowBox[{"%", "[", 
        RowBox[{"[", "3", "]"}], "]"}]}], ")"}]}]}], "}"}]}]], "Input",
 CellChangeTimes->{{3.718989918738921*^9, 3.718989936201521*^9}, {
   3.718989971290469*^9, 3.7189899714824247`*^9}, 3.719000993206531*^9},
 ExpressionUUID -> "0c99301d-c657-4bf4-a915-3561d0cff012"],

Cell[BoxData[
 RowBox[{"{", 
  RowBox[{
   RowBox[{"pXf", "\[Rule]", 
    FractionBox[
     RowBox[{"waf", " ", 
      RowBox[{"(", 
       RowBox[{
        RowBox[{"FAa", " ", "wAf", " ", "\[Alpha]f", " ", 
         RowBox[{"(", 
          RowBox[{
           RowBox[{"MAA", " ", "wAm"}], "-", 
           RowBox[{"2", " ", "MAa", " ", "wam", " ", 
            RowBox[{"(", 
             RowBox[{
              RowBox[{"-", "1"}], "+", "\[Alpha]m"}], ")"}]}]}], ")"}]}], "+", 
        RowBox[{"2", " ", "Faa", " ", "MAa", " ", "waf", " ", "wam", " ", 
         RowBox[{"(", 
          RowBox[{
           RowBox[{"-", "1"}], "+", "\[Alpha]m"}], ")"}]}]}], ")"}]}], 
     RowBox[{
      RowBox[{"wAf", " ", 
       RowBox[{"(", 
        RowBox[{
         RowBox[{
          RowBox[{"-", "FAA"}], " ", "MAA", " ", "wAf", " ", "wAm"}], "+", 
         RowBox[{"FAa", " ", "waf", " ", 
          RowBox[{"(", 
           RowBox[{
            RowBox[{"MAA", " ", "wAm"}], "-", 
            RowBox[{"2", " ", "MAa", " ", "wam", " ", 
             RowBox[{"(", 
              RowBox[{
               RowBox[{"-", "1"}], "+", "\[Alpha]m"}], ")"}]}]}], ")"}]}]}], 
        ")"}]}], "+", 
      RowBox[{"2", " ", "Faa", " ", "MAa", " ", 
       SuperscriptBox["waf", "2"], " ", "wam", " ", 
       RowBox[{"(", 
        RowBox[{
         RowBox[{"-", "1"}], "+", "\[Alpha]m"}], ")"}]}]}]]}], ",", 
   RowBox[{"pXm", "\[Rule]", 
    FractionBox[
     RowBox[{"MAA", " ", 
      RowBox[{"(", 
       RowBox[{
        RowBox[{"FAa", " ", "wAf", " ", "\[Alpha]f", " ", 
         RowBox[{"(", 
          RowBox[{
           RowBox[{"MAA", " ", "wAm"}], "-", 
           RowBox[{"2", " ", "MAa", " ", "wam", " ", 
            RowBox[{"(", 
             RowBox[{
              RowBox[{"-", "1"}], "+", "\[Alpha]m"}], ")"}]}]}], ")"}]}], "+", 
        RowBox[{"2", " ", "Faa", " ", "MAa", " ", "waf", " ", "wam", " ", 
         RowBox[{"(", 
          RowBox[{
           RowBox[{"-", "1"}], "+", "\[Alpha]m"}], ")"}]}]}], ")"}]}], 
     RowBox[{
      RowBox[{
       RowBox[{"-", "FAa"}], " ", 
       RowBox[{"(", 
        RowBox[{
         RowBox[{
          RowBox[{"-", "MAA"}], " ", "wAm"}], "+", 
         RowBox[{"2", " ", "MAa", " ", "wam", " ", 
          RowBox[{"(", 
           RowBox[{
            RowBox[{"-", "1"}], "+", "\[Alpha]m"}], ")"}]}]}], ")"}], " ", 
       RowBox[{"(", 
        RowBox[{
         RowBox[{"MAA", " ", "wAf", " ", "\[Alpha]f"}], "+", 
         RowBox[{"2", " ", "MAa", " ", "waf", " ", 
          RowBox[{"(", 
           RowBox[{
            RowBox[{"-", "1"}], "+", "\[Alpha]f"}], ")"}], " ", 
          RowBox[{"(", 
           RowBox[{
            RowBox[{"-", "1"}], "+", "\[Alpha]m"}], ")"}]}]}], ")"}]}], "+", 
      RowBox[{"2", " ", "MAa", " ", "MAA", " ", 
       RowBox[{"(", 
        RowBox[{
         RowBox[{"Faa", " ", "waf", " ", "wam"}], "+", 
         RowBox[{"FAA", " ", "wAf", " ", "wAm"}]}], ")"}], " ", 
       RowBox[{"(", 
        RowBox[{
         RowBox[{"-", "1"}], "+", "\[Alpha]m"}], ")"}]}]}]]}], ",", 
   RowBox[{"pYm", "\[Rule]", "1"}], ",", 
   RowBox[{"q", "\[Rule]", 
    FractionBox[
     RowBox[{
      RowBox[{
      "2", " ", "Faa", " ", "MAa", " ", "MAA", " ", "waf", " ", "wam", " ", 
       RowBox[{"(", 
        RowBox[{
         RowBox[{"-", "1"}], "+", "\[Alpha]m"}], ")"}]}], "-", 
      RowBox[{
      "2", " ", "FAA", " ", "MAa", " ", "MAA", " ", "wAf", " ", "wAm", " ", 
       "\[Alpha]m"}], "+", 
      RowBox[{"FAa", " ", 
       RowBox[{"(", 
        RowBox[{
         RowBox[{
          RowBox[{"-", "MAA"}], " ", "wAm"}], "+", 
         RowBox[{"2", " ", "MAa", " ", "wam", " ", 
          RowBox[{"(", 
           RowBox[{
            RowBox[{"-", "1"}], "+", "\[Alpha]m"}], ")"}]}]}], ")"}], " ", 
       RowBox[{"(", 
        RowBox[{
         RowBox[{
          RowBox[{"-", "MAA"}], " ", "wAf", " ", "\[Alpha]f"}], "+", 
         RowBox[{"2", " ", "MAa", " ", "waf", " ", 
          RowBox[{"(", 
           RowBox[{
            RowBox[{"-", "1"}], "+", "\[Alpha]f"}], ")"}], " ", 
          "\[Alpha]m"}]}], ")"}]}]}], 
     RowBox[{"2", " ", 
      RowBox[{"(", 
       RowBox[{
        RowBox[{"FAa", " ", 
         RowBox[{"(", 
          RowBox[{
           RowBox[{"MAa", " ", "waf", " ", 
            RowBox[{"(", 
             RowBox[{
              RowBox[{"-", "1"}], "+", "\[Alpha]f"}], ")"}]}], "-", 
           RowBox[{"MAA", " ", "wAf", " ", "\[Alpha]f"}]}], ")"}], " ", 
         RowBox[{"(", 
          RowBox[{
           RowBox[{
            RowBox[{"-", "MAA"}], " ", "wAm"}], "+", 
           RowBox[{"2", " ", "MAa", " ", "wam", " ", 
            RowBox[{"(", 
             RowBox[{
              RowBox[{"-", "1"}], "+", "\[Alpha]m"}], ")"}]}]}], ")"}]}], "+", 
        RowBox[{"MAa", " ", "MAA", " ", 
         RowBox[{"(", 
          RowBox[{
           RowBox[{
            RowBox[{"-", "FAA"}], " ", "wAf", " ", "wAm"}], "+", 
           RowBox[{"2", " ", "Faa", " ", "waf", " ", "wam", " ", 
            RowBox[{"(", 
             RowBox[{
              RowBox[{"-", "1"}], "+", "\[Alpha]m"}], ")"}]}]}], ")"}]}]}], 
       ")"}]}]]}]}], "}"}]], "Output",
 CellChangeTimes->{{3.7189899297807217`*^9, 3.71898993990303*^9}, 
   3.7190009972194567`*^9, 3.719001037584342*^9, 3.719078275413024*^9, 
   3.719146409647258*^9, 3.71915601921542*^9, 3.719257298776725*^9, 
   3.719339792445176*^9, 3.719511405211975*^9, 3.7195179895935087`*^9, 
   3.719756682365768*^9, 3.719844347838649*^9, 3.719933984279114*^9, 
   3.7199532813179913`*^9, 3.719954449092424*^9, 3.7201912623878508`*^9, 
   3.720355539999161*^9, 3.72036816880046*^9, 3.7204459463153753`*^9, 
   3.7204505083669786`*^9, 3.720451360208489*^9, 3.720464537116303*^9, 
   3.724291469064419*^9, 3.725116106502235*^9, 3.725135809948834*^9, 
   3.725385254414832*^9, 3.7256315468093348`*^9, 3.725716651507185*^9, 
   3.72669063576258*^9, 3.726919693132926*^9, 3.726919794717622*^9, 
   3.726946739124611*^9, 3.732976581639612*^9, 3.7355847462397537`*^9},
 ExpressionUUID -> "e583e16f-7f54-4e4f-a28e-7aed1f95e3e2"]
}, Closed]],

Cell["\<\
The first of these is also polymorphic (Y fixed on A and X fixed on a), which \
we'll call equilBp0.\
\>", "Text",
 CellChangeTimes->{{3.540042756492908*^9, 3.54004276370872*^9}, 
   3.5400428718128366`*^9, {3.595717036654428*^9, 3.595717039947625*^9}, 
   3.696710443225593*^9, {3.6967107413434277`*^9, 3.696710741623908*^9}, 
   3.696712549054571*^9, {3.6967129493328457`*^9, 3.696712962138898*^9}, {
   3.696712995403225*^9, 3.696713031431209*^9}, {3.696713251903592*^9, 
   3.696713254911543*^9}, {3.696713411169623*^9, 3.696713411466498*^9}, {
   3.696713456615367*^9, 3.696713459719755*^9}, {3.6967169495537643`*^9, 
   3.696716970922203*^9}, {3.696717026674982*^9, 3.6967170961509*^9}, {
   3.69671715110955*^9, 3.696717206763204*^9}, {3.696720422892775*^9, 
   3.696720434426025*^9}, 3.718987586712441*^9, 3.718989915444097*^9, 
   3.71898994746964*^9, {3.7190010408837223`*^9, 3.719001047196108*^9}, {
   3.7190010806292353`*^9, 
   3.719001082236554*^9}},ExpressionUUID->"0f88924a-f33e-4b52-8cea-\
fe713d4cfdc1"],

Cell[CellGroupData[{

Cell[BoxData[
 RowBox[{"equilBp0", "=", 
  RowBox[{"{", 
   RowBox[{
    RowBox[{"pXf", "\[Rule]", 
     RowBox[{"(", 
      RowBox[{"pXf", "/.", 
       RowBox[{"%%", "[", 
        RowBox[{"[", "1", "]"}], "]"}]}], ")"}]}], ",", 
    RowBox[{"pXm", "\[Rule]", 
     RowBox[{"(", 
      RowBox[{"pXm", "/.", 
       RowBox[{"%%", "[", 
        RowBox[{"[", "1", "]"}], "]"}]}], ")"}]}], ",", 
    RowBox[{"pYm", "\[Rule]", "1"}], ",", 
    RowBox[{"q", "\[Rule]", 
     RowBox[{"(", 
      RowBox[{"q", "/.", 
       RowBox[{"%%", "[", 
        RowBox[{"[", "1", "]"}], "]"}]}], ")"}]}]}], "}"}]}]], "Input",
 CellChangeTimes->{{3.718989958434125*^9, 3.7189899808828707`*^9}, 
   3.719000995222843*^9, {3.71900108652815*^9, 3.71900108950039*^9}},
 ExpressionUUID -> "be8b8b1b-5b47-4239-8aae-75d93102f7fd"],

Cell[BoxData[
 RowBox[{"{", 
  RowBox[{
   RowBox[{"pXf", "\[Rule]", "0"}], ",", 
   RowBox[{"pXm", "\[Rule]", "0"}], ",", 
   RowBox[{"pYm", "\[Rule]", "1"}], ",", 
   RowBox[{"q", "\[Rule]", "\[Alpha]m"}]}], "}"}]], "Output",
 CellChangeTimes->{3.718989982750108*^9, 3.719000998819131*^9, 
  3.719001090900193*^9, 3.719078275495522*^9, 3.719146409716812*^9, 
  3.719156019266958*^9, 3.7192572988273897`*^9, 3.7193397925090714`*^9, 
  3.719511405249319*^9, 3.719517989621011*^9, 3.71975668241628*^9, 
  3.719844347894092*^9, 3.719933984345199*^9, 3.719953281430324*^9, 
  3.7199544492062807`*^9, 3.720191262437242*^9, 3.720355540061966*^9, 
  3.720368168848329*^9, 3.720445946363903*^9, 3.720450508419156*^9, 
  3.720451360256443*^9, 3.720464537189095*^9, 3.724291469113319*^9, 
  3.7251161065404*^9, 3.72513580998682*^9, 3.725385254496538*^9, 
  3.725631546873382*^9, 3.725716651569827*^9, 3.72669063581257*^9, 
  3.726919693255123*^9, 3.7269197947694807`*^9, 3.726946739177411*^9, 
  3.732976581690192*^9, 3.7355847462799177`*^9},
 ExpressionUUID -> "0a7be2d4-21e4-4823-972e-bd1dfbe0c078"]
}, Closed]],

Cell[TextData[{
 StyleBox["Finally, we have the equilibrium with a polymorphism on the Y",
  FontWeight->"Bold"],
 " (which will turn out not to be stable)"
}], "Text",
 CellChangeTimes->{{3.540042756492908*^9, 3.54004276370872*^9}, {
   3.5400428718128366`*^9, 3.540042899544042*^9}, {3.685221904173332*^9, 
   3.68522190417343*^9}, {3.688846743841227*^9, 3.688846743841323*^9}, {
   3.688846849898032*^9, 3.688846849898128*^9}, 3.69671044322755*^9, {
   3.696711197822918*^9, 3.696711197822988*^9}, 3.6967125490591917`*^9, {
   3.696713039465253*^9, 3.696713053903474*^9}, 3.6967172327838984`*^9, {
   3.7189900377805243`*^9, 
   3.71899005427289*^9}},ExpressionUUID->"0b795240-9efc-46de-91ca-\
68c9b218f3e0"],

Cell[CellGroupData[{

Cell[BoxData[{
 RowBox[{
  RowBox[{
   RowBox[{
    RowBox[{"Factor", "[", 
     RowBox[{
      RowBox[{
       RowBox[{
        RowBox[{
         RowBox[{"{", 
          RowBox[{"pXf", ",", "pXm", ",", "pYm", ",", "q"}], "}"}], "/.", 
         "sub1"}], "/.", "sub2"}], "/.", "sub3"}], "/.", 
      RowBox[{"r", "\[Rule]", "0"}]}], "]"}], "/.", 
    RowBox[{"Last", "[", "equilsol2", "]"}]}], "//", "Simplify"}], 
  ";"}], "\[IndentingNewLine]", 
 RowBox[{"equilC0", "=", 
  RowBox[{"{", 
   RowBox[{
    RowBox[{"pXf", "\[Rule]", 
     RowBox[{"%", "[", 
      RowBox[{"[", "1", "]"}], "]"}]}], ",", 
    RowBox[{"pXm", "\[Rule]", 
     RowBox[{"%", "[", 
      RowBox[{"[", "2", "]"}], "]"}]}], ",", 
    RowBox[{"pYm", "\[Rule]", 
     RowBox[{"%", "[", 
      RowBox[{"[", "3", "]"}], "]"}]}], ",", 
    RowBox[{"q", "\[Rule]", 
     RowBox[{"%", "[", 
      RowBox[{"[", "4", "]"}], "]"}]}]}], "}"}]}]}], "Input",
 CellChangeTimes->{{3.540041623758007*^9, 3.540041642078038*^9}, {
   3.540041682289274*^9, 3.540041707466187*^9}, {3.540042510078453*^9, 
   3.5400425193895197`*^9}, 3.5400426393116903`*^9, {3.540042707033678*^9, 
   3.540042711081088*^9}, {3.5400428600376387`*^9, 3.5400429011622753`*^9}, 
   3.685221262201992*^9, 3.6852219103898277`*^9, 3.685221976611814*^9, 
   3.688846740640196*^9, 3.6888468539984007`*^9, 3.6967104432283983`*^9, {
   3.6967111395777617`*^9, 3.696711167048271*^9}, {3.696712230856378*^9, 
   3.696712233781332*^9}, 3.696712549059332*^9, 3.696713188029595*^9, {
   3.696717277418408*^9, 3.696717333738461*^9}, 3.718987604186564*^9, {
   3.7189901154231462`*^9, 3.7189902425323668`*^9}},
 ExpressionUUID -> "8caa458d-5853-4c11-baa2-56d6fa92e802"],

Cell[BoxData[
 RowBox[{"{", 
  RowBox[{
   RowBox[{"pXf", "\[Rule]", 
    FractionBox[
     RowBox[{"waf", " ", 
      RowBox[{"(", 
       RowBox[{
        RowBox[{"Maa", " ", "wam"}], "-", 
        RowBox[{"2", " ", "MAa", " ", "wAm", " ", "\[Alpha]m"}]}], ")"}]}], 
     RowBox[{
      RowBox[{"Maa", " ", "waf", " ", "wam"}], "+", 
      RowBox[{"MAA", " ", "wAf", " ", "wAm"}], "+", 
      RowBox[{"2", " ", "MAa", " ", 
       RowBox[{"(", 
        RowBox[{
         RowBox[{
          RowBox[{"-", "wAf"}], " ", "wam"}], "+", 
         RowBox[{"wAf", " ", "wam", " ", "\[Alpha]m"}], "-", 
         RowBox[{"waf", " ", "wAm", " ", "\[Alpha]m"}]}], ")"}]}]}]]}], ",", 
   RowBox[{"pXm", "\[Rule]", 
    RowBox[{
     RowBox[{"(", 
      RowBox[{"wam", " ", 
       RowBox[{"(", 
        RowBox[{
         RowBox[{"Maa", " ", "wam"}], "-", 
         RowBox[{"2", " ", "MAa", " ", "wAm", " ", "\[Alpha]m"}]}], ")"}], 
       " ", 
       RowBox[{"(", 
        RowBox[{
         RowBox[{
          RowBox[{"-", "Faa"}], " ", "waf", " ", 
          RowBox[{"(", 
           RowBox[{
            RowBox[{"MAA", " ", "wAm"}], "+", 
            RowBox[{"2", " ", "MAa", " ", "wam", " ", 
             RowBox[{"(", 
              RowBox[{
               RowBox[{"-", "1"}], "+", "\[Alpha]m"}], ")"}]}]}], ")"}]}], 
         "+", 
         RowBox[{"FAa", " ", 
          RowBox[{"(", 
           RowBox[{
            RowBox[{"Maa", " ", "waf", " ", "wam", " ", 
             RowBox[{"(", 
              RowBox[{
               RowBox[{"-", "1"}], "+", "\[Alpha]f"}], ")"}]}], "+", 
            RowBox[{"MAA", " ", "wAf", " ", "wAm", " ", "\[Alpha]f"}], "+", 
            RowBox[{"2", " ", "MAa", " ", 
             RowBox[{"(", 
              RowBox[{
               RowBox[{"wAf", " ", "wam", " ", "\[Alpha]f", " ", 
                RowBox[{"(", 
                 RowBox[{
                  RowBox[{"-", "1"}], "+", "\[Alpha]m"}], ")"}]}], "-", 
               RowBox[{"waf", " ", "wAm", " ", 
                RowBox[{"(", 
                 RowBox[{
                  RowBox[{"-", "1"}], "+", "\[Alpha]f"}], ")"}], " ", 
                "\[Alpha]m"}]}], ")"}]}]}], ")"}]}]}], ")"}]}], ")"}], "/", 
     RowBox[{"(", 
      RowBox[{
       RowBox[{
        RowBox[{"-", 
         RowBox[{"(", 
          RowBox[{
           RowBox[{"Faa", " ", "waf", " ", "wam"}], "+", 
           RowBox[{"FAA", " ", "wAf", " ", "wAm"}]}], ")"}]}], " ", 
        RowBox[{"(", 
         RowBox[{
          RowBox[{"MAA", " ", "wAm"}], "+", 
          RowBox[{"2", " ", "MAa", " ", "wam", " ", 
           RowBox[{"(", 
            RowBox[{
             RowBox[{"-", "1"}], "+", "\[Alpha]m"}], ")"}]}]}], ")"}], " ", 
        RowBox[{"(", 
         RowBox[{
          RowBox[{"Maa", " ", "wam"}], "-", 
          RowBox[{"2", " ", "MAa", " ", "wAm", " ", "\[Alpha]m"}]}], ")"}]}], 
       "+", 
       RowBox[{"FAa", " ", 
        RowBox[{"(", 
         RowBox[{
          RowBox[{"Maa", " ", "waf", " ", "wam", " ", 
           RowBox[{"(", 
            RowBox[{
             RowBox[{"-", "1"}], "+", "\[Alpha]f"}], ")"}]}], "+", 
          RowBox[{"MAA", " ", "wAf", " ", "wAm", " ", "\[Alpha]f"}], "+", 
          RowBox[{"2", " ", "MAa", " ", 
           RowBox[{"(", 
            RowBox[{
             RowBox[{"wAf", " ", "wam", " ", "\[Alpha]f", " ", 
              RowBox[{"(", 
               RowBox[{
                RowBox[{"-", "1"}], "+", "\[Alpha]m"}], ")"}]}], "-", 
             RowBox[{"waf", " ", "wAm", " ", 
              RowBox[{"(", 
               RowBox[{
                RowBox[{"-", "1"}], "+", "\[Alpha]f"}], ")"}], " ", 
              "\[Alpha]m"}]}], ")"}]}]}], ")"}], " ", 
        RowBox[{"(", 
         RowBox[{
          RowBox[{"Maa", " ", 
           SuperscriptBox["wam", "2"]}], "-", 
          RowBox[{"wAm", " ", 
           RowBox[{"(", 
            RowBox[{
             RowBox[{"MAA", " ", "wAm"}], "+", 
             RowBox[{"2", " ", "MAa", " ", "wam", " ", 
              RowBox[{"(", 
               RowBox[{
                RowBox[{"-", "1"}], "+", 
                RowBox[{"2", " ", "\[Alpha]m"}]}], ")"}]}]}], ")"}]}]}], 
         ")"}]}]}], ")"}]}]}], ",", 
   RowBox[{"pYm", "\[Rule]", 
    RowBox[{
     RowBox[{"(", 
      RowBox[{"wam", " ", 
       RowBox[{"(", 
        RowBox[{
         RowBox[{"Faa", " ", "Maa", " ", "waf", " ", "wam", " ", 
          RowBox[{"(", 
           RowBox[{
            RowBox[{"MAA", " ", "wAm"}], "+", 
            RowBox[{"2", " ", "MAa", " ", "wam", " ", 
             RowBox[{"(", 
              RowBox[{
               RowBox[{"-", "1"}], "+", "\[Alpha]m"}], ")"}]}]}], ")"}]}], 
         "+", 
         RowBox[{
         "2", " ", "FAA", " ", "MAa", " ", "wAf", " ", "wAm", " ", 
          "\[Alpha]m", " ", 
          RowBox[{"(", 
           RowBox[{
            RowBox[{
             RowBox[{"-", "Maa"}], " ", "wam"}], "+", 
            RowBox[{"2", " ", "MAa", " ", "wAm", " ", "\[Alpha]m"}]}], 
           ")"}]}], "-", 
         RowBox[{"FAa", " ", 
          RowBox[{"(", 
           RowBox[{
            RowBox[{"Maa", " ", "wam"}], "+", 
            RowBox[{"2", " ", "MAa", " ", "wAm", " ", "\[Alpha]m"}]}], ")"}], 
          " ", 
          RowBox[{"(", 
           RowBox[{
            RowBox[{"Maa", " ", "waf", " ", "wam", " ", 
             RowBox[{"(", 
              RowBox[{
               RowBox[{"-", "1"}], "+", "\[Alpha]f"}], ")"}]}], "+", 
            RowBox[{"MAA", " ", "wAf", " ", "wAm", " ", "\[Alpha]f"}], "+", 
            RowBox[{"2", " ", "MAa", " ", 
             RowBox[{"(", 
              RowBox[{
               RowBox[{"wAf", " ", "wam", " ", "\[Alpha]f", " ", 
                RowBox[{"(", 
                 RowBox[{
                  RowBox[{"-", "1"}], "+", "\[Alpha]m"}], ")"}]}], "-", 
               RowBox[{"waf", " ", "wAm", " ", 
                RowBox[{"(", 
                 RowBox[{
                  RowBox[{"-", "1"}], "+", "\[Alpha]f"}], ")"}], " ", 
                "\[Alpha]m"}]}], ")"}]}]}], ")"}]}]}], ")"}]}], ")"}], "/", 
     RowBox[{"(", 
      RowBox[{
       RowBox[{"Faa", " ", "waf", " ", "wam", " ", 
        RowBox[{"(", 
         RowBox[{
          RowBox[{"MAA", " ", "wAm"}], "+", 
          RowBox[{"2", " ", "MAa", " ", "wam", " ", 
           RowBox[{"(", 
            RowBox[{
             RowBox[{"-", "1"}], "+", "\[Alpha]m"}], ")"}]}]}], ")"}], " ", 
        RowBox[{"(", 
         RowBox[{
          RowBox[{"Maa", " ", "wam"}], "+", 
          RowBox[{"2", " ", "MAa", " ", "wAm", " ", 
           RowBox[{"(", 
            RowBox[{
             RowBox[{"-", "1"}], "+", "\[Alpha]m"}], ")"}]}]}], ")"}]}], "+", 
       
       RowBox[{"FAA", " ", "wAf", " ", "wAm", " ", 
        RowBox[{"(", 
         RowBox[{
          RowBox[{"MAA", " ", "wAm"}], "-", 
          RowBox[{"2", " ", "MAa", " ", "wam", " ", "\[Alpha]m"}]}], ")"}], 
        " ", 
        RowBox[{"(", 
         RowBox[{
          RowBox[{"Maa", " ", "wam"}], "-", 
          RowBox[{"2", " ", "MAa", " ", "wAm", " ", "\[Alpha]m"}]}], ")"}]}], 
       "-", 
       RowBox[{"FAa", " ", 
        RowBox[{"(", 
         RowBox[{
          RowBox[{"Maa", " ", 
           SuperscriptBox["wam", "2"]}], "-", 
          RowBox[{"wAm", " ", 
           RowBox[{"(", 
            RowBox[{
             RowBox[{"MAA", " ", "wAm"}], "+", 
             RowBox[{"MAa", " ", "wam", " ", 
              RowBox[{"(", 
               RowBox[{"2", "-", 
                RowBox[{"4", " ", "\[Alpha]m"}]}], ")"}]}]}], ")"}]}]}], 
         ")"}], " ", 
        RowBox[{"(", 
         RowBox[{
          RowBox[{"Maa", " ", "waf", " ", "wam", " ", 
           RowBox[{"(", 
            RowBox[{
             RowBox[{"-", "1"}], "+", "\[Alpha]f"}], ")"}]}], "+", 
          RowBox[{"MAA", " ", "wAf", " ", "wAm", " ", "\[Alpha]f"}], "+", 
          RowBox[{"2", " ", "MAa", " ", 
           RowBox[{"(", 
            RowBox[{
             RowBox[{"wAf", " ", "wam", " ", "\[Alpha]f", " ", 
              RowBox[{"(", 
               RowBox[{
                RowBox[{"-", "1"}], "+", "\[Alpha]m"}], ")"}]}], "-", 
             RowBox[{"waf", " ", "wAm", " ", 
              RowBox[{"(", 
               RowBox[{
                RowBox[{"-", "1"}], "+", "\[Alpha]f"}], ")"}], " ", 
              "\[Alpha]m"}]}], ")"}]}]}], ")"}]}]}], ")"}]}]}], ",", 
   RowBox[{"q", "\[Rule]", 
    RowBox[{
     RowBox[{"(", 
      RowBox[{
       RowBox[{"Faa", " ", "waf", " ", "wam", " ", 
        RowBox[{"(", 
         RowBox[{
          RowBox[{"MAA", " ", "wAm"}], "+", 
          RowBox[{"2", " ", "MAa", " ", "wam", " ", 
           RowBox[{"(", 
            RowBox[{
             RowBox[{"-", "1"}], "+", "\[Alpha]m"}], ")"}]}]}], ")"}], " ", 
        RowBox[{"(", 
         RowBox[{
          RowBox[{"Maa", " ", "wam"}], "+", 
          RowBox[{"2", " ", "MAa", " ", "wAm", " ", 
           RowBox[{"(", 
            RowBox[{
             RowBox[{"-", "1"}], "+", "\[Alpha]m"}], ")"}]}]}], ")"}]}], "+", 
       
       RowBox[{"FAA", " ", "wAf", " ", "wAm", " ", 
        RowBox[{"(", 
         RowBox[{
          RowBox[{"MAA", " ", "wAm"}], "-", 
          RowBox[{"2", " ", "MAa", " ", "wam", " ", "\[Alpha]m"}]}], ")"}], 
        " ", 
        RowBox[{"(", 
         RowBox[{
          RowBox[{"Maa", " ", "wam"}], "-", 
          RowBox[{"2", " ", "MAa", " ", "wAm", " ", "\[Alpha]m"}]}], ")"}]}], 
       "-", 
       RowBox[{"FAa", " ", 
        RowBox[{"(", 
         RowBox[{
          RowBox[{"Maa", " ", 
           SuperscriptBox["wam", "2"]}], "-", 
          RowBox[{"wAm", " ", 
           RowBox[{"(", 
            RowBox[{
             RowBox[{"MAA", " ", "wAm"}], "+", 
             RowBox[{"MAa", " ", "wam", " ", 
              RowBox[{"(", 
               RowBox[{"2", "-", 
                RowBox[{"4", " ", "\[Alpha]m"}]}], ")"}]}]}], ")"}]}]}], 
         ")"}], " ", 
        RowBox[{"(", 
         RowBox[{
          RowBox[{"Maa", " ", "waf", " ", "wam", " ", 
           RowBox[{"(", 
            RowBox[{
             RowBox[{"-", "1"}], "+", "\[Alpha]f"}], ")"}]}], "+", 
          RowBox[{"MAA", " ", "wAf", " ", "wAm", " ", "\[Alpha]f"}], "+", 
          RowBox[{"2", " ", "MAa", " ", 
           RowBox[{"(", 
            RowBox[{
             RowBox[{"wAf", " ", "wam", " ", "\[Alpha]f", " ", 
              RowBox[{"(", 
               RowBox[{
                RowBox[{"-", "1"}], "+", "\[Alpha]m"}], ")"}]}], "-", 
             RowBox[{"waf", " ", "wAm", " ", 
              RowBox[{"(", 
               RowBox[{
                RowBox[{"-", "1"}], "+", "\[Alpha]f"}], ")"}], " ", 
              "\[Alpha]m"}]}], ")"}]}]}], ")"}]}]}], ")"}], "/", 
     RowBox[{"(", 
      RowBox[{"2", " ", 
       RowBox[{"(", 
        RowBox[{
         RowBox[{"Faa", " ", "waf", " ", "wam", " ", 
          RowBox[{"(", 
           RowBox[{
            RowBox[{"Maa", " ", "wam"}], "-", 
            RowBox[{"MAa", " ", "wAm"}]}], ")"}], " ", 
          RowBox[{"(", 
           RowBox[{
            RowBox[{"MAA", " ", "wAm"}], "+", 
            RowBox[{"2", " ", "MAa", " ", "wam", " ", 
             RowBox[{"(", 
              RowBox[{
               RowBox[{"-", "1"}], "+", "\[Alpha]m"}], ")"}]}]}], ")"}]}], 
         "+", 
         RowBox[{"FAA", " ", "wAf", " ", "wAm", " ", 
          RowBox[{"(", 
           RowBox[{
            RowBox[{"MAa", " ", "wam"}], "-", 
            RowBox[{"MAA", " ", "wAm"}]}], ")"}], " ", 
          RowBox[{"(", 
           RowBox[{
            RowBox[{
             RowBox[{"-", "Maa"}], " ", "wam"}], "+", 
            RowBox[{"2", " ", "MAa", " ", "wAm", " ", "\[Alpha]m"}]}], 
           ")"}]}], "-", 
         RowBox[{"FAa", " ", 
          RowBox[{"(", 
           RowBox[{
            RowBox[{"Maa", " ", 
             SuperscriptBox["wam", "2"]}], "-", 
            RowBox[{"MAA", " ", 
             SuperscriptBox["wAm", "2"]}]}], ")"}], " ", 
          RowBox[{"(", 
           RowBox[{
            RowBox[{"Maa", " ", "waf", " ", "wam", " ", 
             RowBox[{"(", 
              RowBox[{
               RowBox[{"-", "1"}], "+", "\[Alpha]f"}], ")"}]}], "+", 
            RowBox[{"MAA", " ", "wAf", " ", "wAm", " ", "\[Alpha]f"}], "+", 
            RowBox[{"2", " ", "MAa", " ", 
             RowBox[{"(", 
              RowBox[{
               RowBox[{"wAf", " ", "wam", " ", "\[Alpha]f", " ", 
                RowBox[{"(", 
                 RowBox[{
                  RowBox[{"-", "1"}], "+", "\[Alpha]m"}], ")"}]}], "-", 
               RowBox[{"waf", " ", "wAm", " ", 
                RowBox[{"(", 
                 RowBox[{
                  RowBox[{"-", "1"}], "+", "\[Alpha]f"}], ")"}], " ", 
                "\[Alpha]m"}]}], ")"}]}]}], ")"}]}]}], ")"}]}], ")"}]}]}]}], 
  "}"}]], "Output",
 CellChangeTimes->{
  3.696714132720881*^9, {3.6967173180372562`*^9, 3.696717334544195*^9}, 
   3.69672047862403*^9, 3.697285183100381*^9, 3.718987606588173*^9, 
   3.718990057598755*^9, {3.718990150902728*^9, 3.718990242964446*^9}, 
   3.719001097823042*^9, 3.719078276113843*^9, 3.719146410361031*^9, 
   3.719156019771735*^9, 3.719257299325582*^9, 3.719339793048504*^9, 
   3.7195114058551893`*^9, 3.719517990218637*^9, 3.719756683002688*^9, 
   3.719844348420512*^9, 3.719933984862109*^9, 3.719953282032198*^9, 
   3.7199544497656107`*^9, 3.720191263207111*^9, 3.720355540647769*^9, 
   3.7203681694526463`*^9, 3.720445947001418*^9, 3.720450508916964*^9, 
   3.720451360791617*^9, 3.720464537744815*^9, 3.724291469523017*^9, 
   3.7251161070921497`*^9, 3.7251358105119877`*^9, 3.725385255038007*^9, 
   3.7256315473982067`*^9, 3.725716652106997*^9, 3.7266906365202847`*^9, 
   3.72691969341539*^9, 3.726919795357188*^9, 3.726946739758828*^9, 
   3.7329765822136593`*^9, 3.735584746958324*^9},
 ExpressionUUID -> "fb8de20a-9a7c-4792-9864-1e4bf5c499ba"]
}, Closed]],

Cell["We\[CloseCurlyQuote]ll call this equilC0.", "Text",
 CellChangeTimes->{{3.696713062375053*^9, 3.696713066742662*^9}, 
   3.718990252943519*^9},ExpressionUUID->"a9a2fe52-b0f1-4cbf-abc6-\
0aa309135127"],

Cell["\<\
We can define four terms to convert these leading order equilibria into the \
form found in the main text\
\>", "Text",
 CellChangeTimes->{{3.7190019816865807`*^9, 3.719002019319313*^9}, {
  3.719002888403779*^9, 
  3.719002890034884*^9}},ExpressionUUID->"8e5ce816-2430-4aac-ac50-\
5475de910ab4"],

Cell[CellGroupData[{

Cell[BoxData[{
 RowBox[{
  RowBox[{"trysub", "=", 
   RowBox[{"{", "\[IndentingNewLine]", 
    RowBox[{
     RowBox[{"\[Phi]", "\[Rule]", 
      RowBox[{
       RowBox[{
        RowBox[{"(", 
         RowBox[{"1", "+", "\[Alpha]Df"}], ")"}], "wAf", " ", "FAa", 
        RowBox[{
         RowBox[{"(", 
          RowBox[{
           RowBox[{"wam", " ", "Maa"}], "+", 
           RowBox[{
            RowBox[{"(", 
             RowBox[{"1", "+", "\[Alpha]Dm"}], ")"}], "wAm", " ", "MAa"}]}], 
          ")"}], "/", "2"}]}], "-", 
       RowBox[{"wam", " ", "waf", " ", "Maa", " ", "Faa"}]}]}], ",", 
     "\[IndentingNewLine]", 
     RowBox[{"\[Psi]", "\[Rule]", 
      RowBox[{
       RowBox[{
        RowBox[{"(", 
         RowBox[{"1", "-", "\[Alpha]Df"}], ")"}], "waf", " ", "FAa", 
        RowBox[{
         RowBox[{"(", 
          RowBox[{
           RowBox[{"wam", " ", "Maa"}], "+", 
           RowBox[{
            RowBox[{"(", 
             RowBox[{"1", "+", "\[Alpha]Dm"}], ")"}], "wAm", " ", "MAa"}]}], 
          ")"}], "/", "2"}]}], "-", 
       RowBox[{
        RowBox[{"(", 
         RowBox[{"1", "+", "\[Alpha]Dm"}], ")"}], "wAm", " ", "wAf", " ", 
        "MAa", " ", "FAA"}]}]}], ",", "\[IndentingNewLine]", 
     RowBox[{"\[Phi]p", "\[Rule]", 
      RowBox[{
       RowBox[{
        RowBox[{"(", 
         RowBox[{"1", "-", "\[Alpha]Df"}], ")"}], "waf", " ", "FAa", 
        RowBox[{
         RowBox[{"(", 
          RowBox[{
           RowBox[{"wAm", " ", "MAA"}], "+", 
           RowBox[{
            RowBox[{"(", 
             RowBox[{"1", "-", "\[Alpha]Dm"}], ")"}], "wam", " ", "MAa"}]}], 
          ")"}], "/", "2"}]}], "-", 
       RowBox[{"wAm", " ", "wAf", " ", "MAA", " ", "FAA"}]}]}], ",", 
     "\[IndentingNewLine]", 
     RowBox[{"\[Psi]p", "\[Rule]", 
      RowBox[{
       RowBox[{
        RowBox[{"(", 
         RowBox[{"1", "+", "\[Alpha]Df"}], ")"}], "wAf", " ", "FAa", 
        RowBox[{
         RowBox[{"(", 
          RowBox[{
           RowBox[{"wAm", " ", "MAA"}], "+", 
           RowBox[{
            RowBox[{"(", 
             RowBox[{"1", "-", "\[Alpha]Dm"}], ")"}], "wam", " ", "MAa"}]}], 
          ")"}], "/", "2"}]}], "-", 
       RowBox[{
        RowBox[{"(", 
         RowBox[{"1", "-", "\[Alpha]Dm"}], ")"}], "wam", " ", "waf", " ", 
        "MAa", " ", "Faa"}]}]}]}], "\[IndentingNewLine]", "}"}]}], 
  ";"}], "\[IndentingNewLine]", 
 RowBox[{
  RowBox[{
   RowBox[{
    RowBox[{
     RowBox[{"(", 
      RowBox[{
       RowBox[{
        RowBox[{"q", "/.", "equilA0"}], "/.", 
        RowBox[{"\[Alpha]m", "\[Rule]", 
         RowBox[{
          RowBox[{"(", 
           RowBox[{"\[Alpha]Dm", "+", "1"}], ")"}], "/", "2"}]}]}], "/.", 
       RowBox[{"\[Alpha]f", "\[Rule]", 
        RowBox[{
         RowBox[{"(", 
          RowBox[{"\[Alpha]Df", "+", "1"}], ")"}], "/", "2"}]}]}], ")"}], "-", 
     RowBox[{
      RowBox[{"(", 
       RowBox[{"1", "-", 
        RowBox[{"\[Alpha]Dm", " ", 
         FractionBox[
          RowBox[{"MAa", " ", "\[Phi]"}], 
          RowBox[{
           RowBox[{"MAa", " ", "\[Phi]"}], "+", 
           RowBox[{"Maa", " ", "\[Psi]"}]}]]}]}], ")"}], "/", "2"}]}], "/.", 
    "trysub"}], "//", "Factor"}], "//", "Simplify"}], "\[IndentingNewLine]", 
 RowBox[{
  RowBox[{
   RowBox[{"(", 
    RowBox[{
     RowBox[{
      RowBox[{"pXf", "/.", "equilA0"}], "/.", 
      RowBox[{"\[Alpha]m", "\[Rule]", 
       RowBox[{
        RowBox[{"(", 
         RowBox[{"\[Alpha]Dm", "+", "1"}], ")"}], "/", "2"}]}]}], "/.", 
     RowBox[{"\[Alpha]f", "\[Rule]", 
      RowBox[{
       RowBox[{"(", 
        RowBox[{"\[Alpha]Df", "+", "1"}], ")"}], "/", "2"}]}]}], ")"}], "-", 
   RowBox[{"(", 
    RowBox[{
     FractionBox[
      RowBox[{" ", 
       RowBox[{"waf", " ", "\[Phi]"}]}], 
      RowBox[{
       RowBox[{"waf", " ", "\[Phi]"}], "+", " ", 
       RowBox[{"wAf", " ", "\[Psi]"}]}]], "/.", "trysub"}], ")"}]}], "//", 
  "Factor"}], "\[IndentingNewLine]", 
 RowBox[{
  RowBox[{
   RowBox[{"(", 
    RowBox[{
     RowBox[{
      RowBox[{"pXm", "/.", "equilA0"}], "/.", 
      RowBox[{"\[Alpha]m", "\[Rule]", 
       RowBox[{
        RowBox[{"(", 
         RowBox[{"\[Alpha]Dm", "+", "1"}], ")"}], "/", "2"}]}]}], "/.", 
     RowBox[{"\[Alpha]f", "\[Rule]", 
      RowBox[{
       RowBox[{"(", 
        RowBox[{"\[Alpha]Df", "+", "1"}], ")"}], "/", "2"}]}]}], ")"}], "-", 
   RowBox[{"(", 
    RowBox[{
     FractionBox[
      RowBox[{
       RowBox[{"(", 
        RowBox[{"1", "+", "\[Alpha]Dm"}], ")"}], "MAa", " ", "\[Phi]"}], 
      RowBox[{
       RowBox[{
        RowBox[{"(", 
         RowBox[{"1", "+", "\[Alpha]Dm"}], ")"}], "MAa", " ", "\[Phi]"}], "+", 
       RowBox[{"Maa", " ", "\[Psi]"}]}]], "/.", "trysub"}], ")"}]}], "//", 
  "Factor"}], "\[IndentingNewLine]", 
 RowBox[{
  RowBox[{
   RowBox[{
    RowBox[{
     RowBox[{"(", 
      RowBox[{
       RowBox[{
        RowBox[{"q", "/.", "equilAp0"}], "/.", 
        RowBox[{"\[Alpha]m", "\[Rule]", 
         RowBox[{
          RowBox[{"(", 
           RowBox[{"\[Alpha]Dm", "+", "1"}], ")"}], "/", "2"}]}]}], "/.", 
       RowBox[{"\[Alpha]f", "\[Rule]", 
        RowBox[{
         RowBox[{"(", 
          RowBox[{"\[Alpha]Df", "+", "1"}], ")"}], "/", "2"}]}]}], ")"}], "-", 
     RowBox[{
      RowBox[{"(", 
       RowBox[{"1", "+", 
        RowBox[{"\[Alpha]Dm", " ", 
         FractionBox[
          RowBox[{"MAa", " ", "\[Phi]p"}], 
          RowBox[{
           RowBox[{"MAa", " ", "\[Phi]p"}], "+", 
           RowBox[{"MAA", " ", "\[Psi]p"}]}]]}]}], ")"}], "/", "2"}]}], "/.", 
    "trysub"}], "//", "Factor"}], "//", "Simplify"}], "\[IndentingNewLine]", 
 RowBox[{
  RowBox[{
   RowBox[{"(", 
    RowBox[{
     RowBox[{
      RowBox[{"pXf", "/.", "equilAp0"}], "/.", 
      RowBox[{"\[Alpha]m", "\[Rule]", 
       RowBox[{
        RowBox[{"(", 
         RowBox[{"\[Alpha]Dm", "+", "1"}], ")"}], "/", "2"}]}]}], "/.", 
     RowBox[{"\[Alpha]f", "\[Rule]", 
      RowBox[{
       RowBox[{"(", 
        RowBox[{"\[Alpha]Df", "+", "1"}], ")"}], "/", "2"}]}]}], ")"}], "-", 
   RowBox[{"(", 
    RowBox[{
     RowBox[{"1", "-", 
      FractionBox[
       RowBox[{" ", 
        RowBox[{"wAf", " ", "\[Phi]p"}]}], 
       RowBox[{
        RowBox[{"wAf", " ", "\[Phi]p"}], "+", " ", 
        RowBox[{"waf", " ", "\[Psi]p"}]}]]}], "/.", "trysub"}], ")"}]}], "//",
   "Factor"}], "\[IndentingNewLine]", 
 RowBox[{
  RowBox[{
   RowBox[{"(", 
    RowBox[{
     RowBox[{
      RowBox[{"pXm", "/.", "equilAp0"}], "/.", 
      RowBox[{"\[Alpha]m", "\[Rule]", 
       RowBox[{
        RowBox[{"(", 
         RowBox[{"\[Alpha]Dm", "+", "1"}], ")"}], "/", "2"}]}]}], "/.", 
     RowBox[{"\[Alpha]f", "\[Rule]", 
      RowBox[{
       RowBox[{"(", 
        RowBox[{"\[Alpha]Df", "+", "1"}], ")"}], "/", "2"}]}]}], ")"}], "-", 
   RowBox[{"(", 
    RowBox[{
     RowBox[{"1", "-", 
      FractionBox[
       RowBox[{
        RowBox[{"(", 
         RowBox[{"1", "-", "\[Alpha]Dm"}], ")"}], "MAa", " ", "\[Phi]p"}], 
       RowBox[{
        RowBox[{
         RowBox[{"(", 
          RowBox[{"1", "-", "\[Alpha]Dm"}], ")"}], "MAa", " ", "\[Phi]p"}], 
        "+", 
        RowBox[{"MAA", " ", "\[Psi]p"}]}]]}], "/.", "trysub"}], ")"}]}], "//",
   "Factor"}]}], "Input",
 CellChangeTimes->{
  3.696763889402609*^9, 3.6967639305774317`*^9, {3.696764007416998*^9, 
   3.696764027692898*^9}, {3.696764168156623*^9, 3.696764171808805*^9}, 
   3.696764229036057*^9, 3.696764305146172*^9, {3.696764347226609*^9, 
   3.696764356170085*^9}, {3.696764397810892*^9, 3.696764401056625*^9}, {
   3.6967644811212187`*^9, 3.6967644860368357`*^9}, {3.696764651437174*^9, 
   3.6967646641877947`*^9}, {3.696764743431467*^9, 3.6967647695584*^9}, {
   3.696764806819408*^9, 3.6967648517245398`*^9}, {3.69676647234042*^9, 
   3.696766497506007*^9}, {3.696766657631235*^9, 3.6967666594067574`*^9}, {
   3.696766692200982*^9, 3.69676682598775*^9}, {3.7189818173754787`*^9, 
   3.718981860839417*^9}, {3.718981938935643*^9, 3.718981958208516*^9}, 
   3.718982081771686*^9, {3.71898226614319*^9, 3.7189822809292107`*^9}, {
   3.718982492354877*^9, 3.718982499629937*^9}, {3.718984640540021*^9, 
   3.71898497288564*^9}, {3.718985054750238*^9, 3.718985058145033*^9}, {
   3.718985091960256*^9, 3.718985231222159*^9}, {3.718985304159338*^9, 
   3.718985314791382*^9}, {3.718985467744884*^9, 3.718985480390835*^9}, {
   3.718985586100816*^9, 3.718985629210363*^9}, {3.718985681255672*^9, 
   3.718985699961383*^9}, {3.718985819887299*^9, 3.718985824596463*^9}, {
   3.7189858788307257`*^9, 3.718985914707258*^9}, {3.718985950907152*^9, 
   3.718985963674696*^9}, {3.718986119922063*^9, 3.718986202964753*^9}, {
   3.718986292343691*^9, 3.718986293400408*^9}, {3.718986340147312*^9, 
   3.718986359629099*^9}, {3.7189863983616962`*^9, 3.718986399249483*^9}, {
   3.718986463325674*^9, 3.718986469153552*^9}, {3.718986511625033*^9, 
   3.718986518032852*^9}, {3.718997440980596*^9, 3.718997557938538*^9}, {
   3.7189976004505577`*^9, 3.7189976036544724`*^9}, {3.7189976515819807`*^9, 
   3.718997769275003*^9}, {3.718999681334111*^9, 3.718999835465612*^9}, {
   3.718999895022408*^9, 3.7189999220995398`*^9}, {3.719000049058976*^9, 
   3.719000158869828*^9}, {3.7190002220058527`*^9, 3.7190003107101603`*^9}, {
   3.71900035301613*^9, 3.719000384745895*^9}, {3.719000469564425*^9, 
   3.719000469818623*^9}, {3.719000563076996*^9, 3.7190008623845987`*^9}, {
   3.719001126872273*^9, 3.719001155291794*^9}, {3.719001441455448*^9, 
   3.719001451576426*^9}, {3.719001584868609*^9, 3.7190018026939507`*^9}, {
   3.719001834526506*^9, 3.7190019724669857`*^9}},
 ExpressionUUID -> "36409dcb-2a68-4f33-b303-292056055257"],

Cell[BoxData["0"], "Output",
 CellChangeTimes->{
  3.696763894696332*^9, 3.6967639309372663`*^9, {3.6967640077332706`*^9, 
   3.696764028091357*^9}, {3.696764169616864*^9, 3.696764172209859*^9}, 
   3.696764305485044*^9, {3.6967643480007153`*^9, 3.6967643566202927`*^9}, {
   3.696764398607975*^9, 3.696764401362499*^9}, 3.6967644868293037`*^9, 
   3.696764664631699*^9, 3.696764769977085*^9, 3.696764833808343*^9, 
   3.696766333468853*^9, {3.696766479965213*^9, 3.6967664978423767`*^9}, {
   3.696766724411779*^9, 3.6967668263374443`*^9}, 3.696777362897664*^9, 
   3.7150883376792316`*^9, 3.715102087485292*^9, 3.718981473489896*^9, 
   3.718981963661458*^9, 3.718982082622661*^9, 3.718982212422068*^9, 
   3.718982281319428*^9, 3.7189825010426617`*^9, {3.71898465517102*^9, 
   3.718984658644766*^9}, 3.7189848248893137`*^9, {3.718984904649294*^9, 
   3.7189849188449802`*^9}, {3.718984959639021*^9, 3.718984973568223*^9}, {
   3.71898510908703*^9, 3.718985120776873*^9}, {3.7189851850246477`*^9, 
   3.718985201553667*^9}, 3.7189853153543158`*^9, 3.718985481071855*^9, 
   3.718985631389002*^9, {3.718985681910658*^9, 3.718985700451096*^9}, 
   3.718985826185841*^9, {3.718985880651044*^9, 3.718985915135578*^9}, {
   3.7189859518203793`*^9, 3.718985964181526*^9}, {3.7189861219523153`*^9, 
   3.7189862036765337`*^9}, 3.718986293831478*^9, {3.718986340770796*^9, 
   3.7189863601593647`*^9}, 3.7189863999678497`*^9, 3.718986469754278*^9, 
   3.718986518663608*^9, {3.718997448211379*^9, 3.7189974726520443`*^9}, {
   3.71899753582003*^9, 3.718997549442905*^9}, 3.7189976044209137`*^9, {
   3.7189977256476707`*^9, 3.718997770903866*^9}, 3.718999692002301*^9, {
   3.7189997450104437`*^9, 3.7189998366579742`*^9}, 3.718999897714838*^9, {
   3.719000111973333*^9, 3.719000159517359*^9}, {3.719000222599831*^9, 
   3.719000330555105*^9}, {3.719000361561118*^9, 3.719000385313802*^9}, 
   3.719000470488579*^9, {3.719000563903758*^9, 3.719000826700603*^9}, 
   3.719000862819242*^9, {3.719001122513442*^9, 3.719001155809773*^9}, {
   3.71900144537895*^9, 3.719001452009623*^9}, {3.719001591522005*^9, 
   3.719001761253286*^9}, {3.7190018625264072`*^9, 3.7190018948761187`*^9}, {
   3.719001925002173*^9, 3.7190019730207767`*^9}, 3.719078276195694*^9, 
   3.719146410414571*^9, 3.719156019817605*^9, 3.719257299380992*^9, 
   3.7193397931105843`*^9, 3.7195114058904133`*^9, 3.719517990257264*^9, 
   3.71975668305022*^9, 3.719844348481393*^9, 3.7199339849167852`*^9, 
   3.719953282098856*^9, 3.719954449873781*^9, 3.7201912632716417`*^9, 
   3.72035554070109*^9, 3.7203681695131187`*^9, 3.7204459470472918`*^9, 
   3.7204505089638157`*^9, 3.7204513608346024`*^9, 3.72046453780412*^9, 
   3.72429146958456*^9, 3.725116107143866*^9, 3.725135810553278*^9, 
   3.725385255114243*^9, 3.725631547470953*^9, 3.725716652171397*^9, 
   3.726690636580888*^9, 3.72691969368331*^9, 3.726919795419271*^9, 
   3.726946739858452*^9, 3.732976582264558*^9, 3.73558474699816*^9},
 ExpressionUUID -> "8f7c60de-ec58-4f16-b5df-fb8c71b5b861"],

Cell[BoxData["0"], "Output",
 CellChangeTimes->{
  3.696763894696332*^9, 3.6967639309372663`*^9, {3.6967640077332706`*^9, 
   3.696764028091357*^9}, {3.696764169616864*^9, 3.696764172209859*^9}, 
   3.696764305485044*^9, {3.6967643480007153`*^9, 3.6967643566202927`*^9}, {
   3.696764398607975*^9, 3.696764401362499*^9}, 3.6967644868293037`*^9, 
   3.696764664631699*^9, 3.696764769977085*^9, 3.696764833808343*^9, 
   3.696766333468853*^9, {3.696766479965213*^9, 3.6967664978423767`*^9}, {
   3.696766724411779*^9, 3.6967668263374443`*^9}, 3.696777362897664*^9, 
   3.7150883376792316`*^9, 3.715102087485292*^9, 3.718981473489896*^9, 
   3.718981963661458*^9, 3.718982082622661*^9, 3.718982212422068*^9, 
   3.718982281319428*^9, 3.7189825010426617`*^9, {3.71898465517102*^9, 
   3.718984658644766*^9}, 3.7189848248893137`*^9, {3.718984904649294*^9, 
   3.7189849188449802`*^9}, {3.718984959639021*^9, 3.718984973568223*^9}, {
   3.71898510908703*^9, 3.718985120776873*^9}, {3.7189851850246477`*^9, 
   3.718985201553667*^9}, 3.7189853153543158`*^9, 3.718985481071855*^9, 
   3.718985631389002*^9, {3.718985681910658*^9, 3.718985700451096*^9}, 
   3.718985826185841*^9, {3.718985880651044*^9, 3.718985915135578*^9}, {
   3.7189859518203793`*^9, 3.718985964181526*^9}, {3.7189861219523153`*^9, 
   3.7189862036765337`*^9}, 3.718986293831478*^9, {3.718986340770796*^9, 
   3.7189863601593647`*^9}, 3.7189863999678497`*^9, 3.718986469754278*^9, 
   3.718986518663608*^9, {3.718997448211379*^9, 3.7189974726520443`*^9}, {
   3.71899753582003*^9, 3.718997549442905*^9}, 3.7189976044209137`*^9, {
   3.7189977256476707`*^9, 3.718997770903866*^9}, 3.718999692002301*^9, {
   3.7189997450104437`*^9, 3.7189998366579742`*^9}, 3.718999897714838*^9, {
   3.719000111973333*^9, 3.719000159517359*^9}, {3.719000222599831*^9, 
   3.719000330555105*^9}, {3.719000361561118*^9, 3.719000385313802*^9}, 
   3.719000470488579*^9, {3.719000563903758*^9, 3.719000826700603*^9}, 
   3.719000862819242*^9, {3.719001122513442*^9, 3.719001155809773*^9}, {
   3.71900144537895*^9, 3.719001452009623*^9}, {3.719001591522005*^9, 
   3.719001761253286*^9}, {3.7190018625264072`*^9, 3.7190018948761187`*^9}, {
   3.719001925002173*^9, 3.7190019730207767`*^9}, 3.719078276195694*^9, 
   3.719146410414571*^9, 3.719156019817605*^9, 3.719257299380992*^9, 
   3.7193397931105843`*^9, 3.7195114058904133`*^9, 3.719517990257264*^9, 
   3.71975668305022*^9, 3.719844348481393*^9, 3.7199339849167852`*^9, 
   3.719953282098856*^9, 3.719954449873781*^9, 3.7201912632716417`*^9, 
   3.72035554070109*^9, 3.7203681695131187`*^9, 3.7204459470472918`*^9, 
   3.7204505089638157`*^9, 3.7204513608346024`*^9, 3.72046453780412*^9, 
   3.72429146958456*^9, 3.725116107143866*^9, 3.725135810553278*^9, 
   3.725385255114243*^9, 3.725631547470953*^9, 3.725716652171397*^9, 
   3.726690636580888*^9, 3.72691969368331*^9, 3.726919795419271*^9, 
   3.726946739858452*^9, 3.732976582264558*^9, 3.735584747000464*^9},
 ExpressionUUID -> "8f7c60de-ec58-4f16-b5df-fb8c71b5b861"],

Cell[BoxData["0"], "Output",
 CellChangeTimes->{
  3.696763894696332*^9, 3.6967639309372663`*^9, {3.6967640077332706`*^9, 
   3.696764028091357*^9}, {3.696764169616864*^9, 3.696764172209859*^9}, 
   3.696764305485044*^9, {3.6967643480007153`*^9, 3.6967643566202927`*^9}, {
   3.696764398607975*^9, 3.696764401362499*^9}, 3.6967644868293037`*^9, 
   3.696764664631699*^9, 3.696764769977085*^9, 3.696764833808343*^9, 
   3.696766333468853*^9, {3.696766479965213*^9, 3.6967664978423767`*^9}, {
   3.696766724411779*^9, 3.6967668263374443`*^9}, 3.696777362897664*^9, 
   3.7150883376792316`*^9, 3.715102087485292*^9, 3.718981473489896*^9, 
   3.718981963661458*^9, 3.718982082622661*^9, 3.718982212422068*^9, 
   3.718982281319428*^9, 3.7189825010426617`*^9, {3.71898465517102*^9, 
   3.718984658644766*^9}, 3.7189848248893137`*^9, {3.718984904649294*^9, 
   3.7189849188449802`*^9}, {3.718984959639021*^9, 3.718984973568223*^9}, {
   3.71898510908703*^9, 3.718985120776873*^9}, {3.7189851850246477`*^9, 
   3.718985201553667*^9}, 3.7189853153543158`*^9, 3.718985481071855*^9, 
   3.718985631389002*^9, {3.718985681910658*^9, 3.718985700451096*^9}, 
   3.718985826185841*^9, {3.718985880651044*^9, 3.718985915135578*^9}, {
   3.7189859518203793`*^9, 3.718985964181526*^9}, {3.7189861219523153`*^9, 
   3.7189862036765337`*^9}, 3.718986293831478*^9, {3.718986340770796*^9, 
   3.7189863601593647`*^9}, 3.7189863999678497`*^9, 3.718986469754278*^9, 
   3.718986518663608*^9, {3.718997448211379*^9, 3.7189974726520443`*^9}, {
   3.71899753582003*^9, 3.718997549442905*^9}, 3.7189976044209137`*^9, {
   3.7189977256476707`*^9, 3.718997770903866*^9}, 3.718999692002301*^9, {
   3.7189997450104437`*^9, 3.7189998366579742`*^9}, 3.718999897714838*^9, {
   3.719000111973333*^9, 3.719000159517359*^9}, {3.719000222599831*^9, 
   3.719000330555105*^9}, {3.719000361561118*^9, 3.719000385313802*^9}, 
   3.719000470488579*^9, {3.719000563903758*^9, 3.719000826700603*^9}, 
   3.719000862819242*^9, {3.719001122513442*^9, 3.719001155809773*^9}, {
   3.71900144537895*^9, 3.719001452009623*^9}, {3.719001591522005*^9, 
   3.719001761253286*^9}, {3.7190018625264072`*^9, 3.7190018948761187`*^9}, {
   3.719001925002173*^9, 3.7190019730207767`*^9}, 3.719078276195694*^9, 
   3.719146410414571*^9, 3.719156019817605*^9, 3.719257299380992*^9, 
   3.7193397931105843`*^9, 3.7195114058904133`*^9, 3.719517990257264*^9, 
   3.71975668305022*^9, 3.719844348481393*^9, 3.7199339849167852`*^9, 
   3.719953282098856*^9, 3.719954449873781*^9, 3.7201912632716417`*^9, 
   3.72035554070109*^9, 3.7203681695131187`*^9, 3.7204459470472918`*^9, 
   3.7204505089638157`*^9, 3.7204513608346024`*^9, 3.72046453780412*^9, 
   3.72429146958456*^9, 3.725116107143866*^9, 3.725135810553278*^9, 
   3.725385255114243*^9, 3.725631547470953*^9, 3.725716652171397*^9, 
   3.726690636580888*^9, 3.72691969368331*^9, 3.726919795419271*^9, 
   3.726946739858452*^9, 3.732976582264558*^9, 3.73558474700251*^9},
 ExpressionUUID -> "8f7c60de-ec58-4f16-b5df-fb8c71b5b861"],

Cell[BoxData["0"], "Output",
 CellChangeTimes->{
  3.696763894696332*^9, 3.6967639309372663`*^9, {3.6967640077332706`*^9, 
   3.696764028091357*^9}, {3.696764169616864*^9, 3.696764172209859*^9}, 
   3.696764305485044*^9, {3.6967643480007153`*^9, 3.6967643566202927`*^9}, {
   3.696764398607975*^9, 3.696764401362499*^9}, 3.6967644868293037`*^9, 
   3.696764664631699*^9, 3.696764769977085*^9, 3.696764833808343*^9, 
   3.696766333468853*^9, {3.696766479965213*^9, 3.6967664978423767`*^9}, {
   3.696766724411779*^9, 3.6967668263374443`*^9}, 3.696777362897664*^9, 
   3.7150883376792316`*^9, 3.715102087485292*^9, 3.718981473489896*^9, 
   3.718981963661458*^9, 3.718982082622661*^9, 3.718982212422068*^9, 
   3.718982281319428*^9, 3.7189825010426617`*^9, {3.71898465517102*^9, 
   3.718984658644766*^9}, 3.7189848248893137`*^9, {3.718984904649294*^9, 
   3.7189849188449802`*^9}, {3.718984959639021*^9, 3.718984973568223*^9}, {
   3.71898510908703*^9, 3.718985120776873*^9}, {3.7189851850246477`*^9, 
   3.718985201553667*^9}, 3.7189853153543158`*^9, 3.718985481071855*^9, 
   3.718985631389002*^9, {3.718985681910658*^9, 3.718985700451096*^9}, 
   3.718985826185841*^9, {3.718985880651044*^9, 3.718985915135578*^9}, {
   3.7189859518203793`*^9, 3.718985964181526*^9}, {3.7189861219523153`*^9, 
   3.7189862036765337`*^9}, 3.718986293831478*^9, {3.718986340770796*^9, 
   3.7189863601593647`*^9}, 3.7189863999678497`*^9, 3.718986469754278*^9, 
   3.718986518663608*^9, {3.718997448211379*^9, 3.7189974726520443`*^9}, {
   3.71899753582003*^9, 3.718997549442905*^9}, 3.7189976044209137`*^9, {
   3.7189977256476707`*^9, 3.718997770903866*^9}, 3.718999692002301*^9, {
   3.7189997450104437`*^9, 3.7189998366579742`*^9}, 3.718999897714838*^9, {
   3.719000111973333*^9, 3.719000159517359*^9}, {3.719000222599831*^9, 
   3.719000330555105*^9}, {3.719000361561118*^9, 3.719000385313802*^9}, 
   3.719000470488579*^9, {3.719000563903758*^9, 3.719000826700603*^9}, 
   3.719000862819242*^9, {3.719001122513442*^9, 3.719001155809773*^9}, {
   3.71900144537895*^9, 3.719001452009623*^9}, {3.719001591522005*^9, 
   3.719001761253286*^9}, {3.7190018625264072`*^9, 3.7190018948761187`*^9}, {
   3.719001925002173*^9, 3.7190019730207767`*^9}, 3.719078276195694*^9, 
   3.719146410414571*^9, 3.719156019817605*^9, 3.719257299380992*^9, 
   3.7193397931105843`*^9, 3.7195114058904133`*^9, 3.719517990257264*^9, 
   3.71975668305022*^9, 3.719844348481393*^9, 3.7199339849167852`*^9, 
   3.719953282098856*^9, 3.719954449873781*^9, 3.7201912632716417`*^9, 
   3.72035554070109*^9, 3.7203681695131187`*^9, 3.7204459470472918`*^9, 
   3.7204505089638157`*^9, 3.7204513608346024`*^9, 3.72046453780412*^9, 
   3.72429146958456*^9, 3.725116107143866*^9, 3.725135810553278*^9, 
   3.725385255114243*^9, 3.725631547470953*^9, 3.725716652171397*^9, 
   3.726690636580888*^9, 3.72691969368331*^9, 3.726919795419271*^9, 
   3.726946739858452*^9, 3.732976582264558*^9, 3.735584747044467*^9},
 ExpressionUUID -> "8f7c60de-ec58-4f16-b5df-fb8c71b5b861"],

Cell[BoxData["0"], "Output",
 CellChangeTimes->{
  3.696763894696332*^9, 3.6967639309372663`*^9, {3.6967640077332706`*^9, 
   3.696764028091357*^9}, {3.696764169616864*^9, 3.696764172209859*^9}, 
   3.696764305485044*^9, {3.6967643480007153`*^9, 3.6967643566202927`*^9}, {
   3.696764398607975*^9, 3.696764401362499*^9}, 3.6967644868293037`*^9, 
   3.696764664631699*^9, 3.696764769977085*^9, 3.696764833808343*^9, 
   3.696766333468853*^9, {3.696766479965213*^9, 3.6967664978423767`*^9}, {
   3.696766724411779*^9, 3.6967668263374443`*^9}, 3.696777362897664*^9, 
   3.7150883376792316`*^9, 3.715102087485292*^9, 3.718981473489896*^9, 
   3.718981963661458*^9, 3.718982082622661*^9, 3.718982212422068*^9, 
   3.718982281319428*^9, 3.7189825010426617`*^9, {3.71898465517102*^9, 
   3.718984658644766*^9}, 3.7189848248893137`*^9, {3.718984904649294*^9, 
   3.7189849188449802`*^9}, {3.718984959639021*^9, 3.718984973568223*^9}, {
   3.71898510908703*^9, 3.718985120776873*^9}, {3.7189851850246477`*^9, 
   3.718985201553667*^9}, 3.7189853153543158`*^9, 3.718985481071855*^9, 
   3.718985631389002*^9, {3.718985681910658*^9, 3.718985700451096*^9}, 
   3.718985826185841*^9, {3.718985880651044*^9, 3.718985915135578*^9}, {
   3.7189859518203793`*^9, 3.718985964181526*^9}, {3.7189861219523153`*^9, 
   3.7189862036765337`*^9}, 3.718986293831478*^9, {3.718986340770796*^9, 
   3.7189863601593647`*^9}, 3.7189863999678497`*^9, 3.718986469754278*^9, 
   3.718986518663608*^9, {3.718997448211379*^9, 3.7189974726520443`*^9}, {
   3.71899753582003*^9, 3.718997549442905*^9}, 3.7189976044209137`*^9, {
   3.7189977256476707`*^9, 3.718997770903866*^9}, 3.718999692002301*^9, {
   3.7189997450104437`*^9, 3.7189998366579742`*^9}, 3.718999897714838*^9, {
   3.719000111973333*^9, 3.719000159517359*^9}, {3.719000222599831*^9, 
   3.719000330555105*^9}, {3.719000361561118*^9, 3.719000385313802*^9}, 
   3.719000470488579*^9, {3.719000563903758*^9, 3.719000826700603*^9}, 
   3.719000862819242*^9, {3.719001122513442*^9, 3.719001155809773*^9}, {
   3.71900144537895*^9, 3.719001452009623*^9}, {3.719001591522005*^9, 
   3.719001761253286*^9}, {3.7190018625264072`*^9, 3.7190018948761187`*^9}, {
   3.719001925002173*^9, 3.7190019730207767`*^9}, 3.719078276195694*^9, 
   3.719146410414571*^9, 3.719156019817605*^9, 3.719257299380992*^9, 
   3.7193397931105843`*^9, 3.7195114058904133`*^9, 3.719517990257264*^9, 
   3.71975668305022*^9, 3.719844348481393*^9, 3.7199339849167852`*^9, 
   3.719953282098856*^9, 3.719954449873781*^9, 3.7201912632716417`*^9, 
   3.72035554070109*^9, 3.7203681695131187`*^9, 3.7204459470472918`*^9, 
   3.7204505089638157`*^9, 3.7204513608346024`*^9, 3.72046453780412*^9, 
   3.72429146958456*^9, 3.725116107143866*^9, 3.725135810553278*^9, 
   3.725385255114243*^9, 3.725631547470953*^9, 3.725716652171397*^9, 
   3.726690636580888*^9, 3.72691969368331*^9, 3.726919795419271*^9, 
   3.726946739858452*^9, 3.732976582264558*^9, 3.7355847470473213`*^9},
 ExpressionUUID -> "8f7c60de-ec58-4f16-b5df-fb8c71b5b861"],

Cell[BoxData["0"], "Output",
 CellChangeTimes->{
  3.696763894696332*^9, 3.6967639309372663`*^9, {3.6967640077332706`*^9, 
   3.696764028091357*^9}, {3.696764169616864*^9, 3.696764172209859*^9}, 
   3.696764305485044*^9, {3.6967643480007153`*^9, 3.6967643566202927`*^9}, {
   3.696764398607975*^9, 3.696764401362499*^9}, 3.6967644868293037`*^9, 
   3.696764664631699*^9, 3.696764769977085*^9, 3.696764833808343*^9, 
   3.696766333468853*^9, {3.696766479965213*^9, 3.6967664978423767`*^9}, {
   3.696766724411779*^9, 3.6967668263374443`*^9}, 3.696777362897664*^9, 
   3.7150883376792316`*^9, 3.715102087485292*^9, 3.718981473489896*^9, 
   3.718981963661458*^9, 3.718982082622661*^9, 3.718982212422068*^9, 
   3.718982281319428*^9, 3.7189825010426617`*^9, {3.71898465517102*^9, 
   3.718984658644766*^9}, 3.7189848248893137`*^9, {3.718984904649294*^9, 
   3.7189849188449802`*^9}, {3.718984959639021*^9, 3.718984973568223*^9}, {
   3.71898510908703*^9, 3.718985120776873*^9}, {3.7189851850246477`*^9, 
   3.718985201553667*^9}, 3.7189853153543158`*^9, 3.718985481071855*^9, 
   3.718985631389002*^9, {3.718985681910658*^9, 3.718985700451096*^9}, 
   3.718985826185841*^9, {3.718985880651044*^9, 3.718985915135578*^9}, {
   3.7189859518203793`*^9, 3.718985964181526*^9}, {3.7189861219523153`*^9, 
   3.7189862036765337`*^9}, 3.718986293831478*^9, {3.718986340770796*^9, 
   3.7189863601593647`*^9}, 3.7189863999678497`*^9, 3.718986469754278*^9, 
   3.718986518663608*^9, {3.718997448211379*^9, 3.7189974726520443`*^9}, {
   3.71899753582003*^9, 3.718997549442905*^9}, 3.7189976044209137`*^9, {
   3.7189977256476707`*^9, 3.718997770903866*^9}, 3.718999692002301*^9, {
   3.7189997450104437`*^9, 3.7189998366579742`*^9}, 3.718999897714838*^9, {
   3.719000111973333*^9, 3.719000159517359*^9}, {3.719000222599831*^9, 
   3.719000330555105*^9}, {3.719000361561118*^9, 3.719000385313802*^9}, 
   3.719000470488579*^9, {3.719000563903758*^9, 3.719000826700603*^9}, 
   3.719000862819242*^9, {3.719001122513442*^9, 3.719001155809773*^9}, {
   3.71900144537895*^9, 3.719001452009623*^9}, {3.719001591522005*^9, 
   3.719001761253286*^9}, {3.7190018625264072`*^9, 3.7190018948761187`*^9}, {
   3.719001925002173*^9, 3.7190019730207767`*^9}, 3.719078276195694*^9, 
   3.719146410414571*^9, 3.719156019817605*^9, 3.719257299380992*^9, 
   3.7193397931105843`*^9, 3.7195114058904133`*^9, 3.719517990257264*^9, 
   3.71975668305022*^9, 3.719844348481393*^9, 3.7199339849167852`*^9, 
   3.719953282098856*^9, 3.719954449873781*^9, 3.7201912632716417`*^9, 
   3.72035554070109*^9, 3.7203681695131187`*^9, 3.7204459470472918`*^9, 
   3.7204505089638157`*^9, 3.7204513608346024`*^9, 3.72046453780412*^9, 
   3.72429146958456*^9, 3.725116107143866*^9, 3.725135810553278*^9, 
   3.725385255114243*^9, 3.725631547470953*^9, 3.725716652171397*^9, 
   3.726690636580888*^9, 3.72691969368331*^9, 3.726919795419271*^9, 
   3.726946739858452*^9, 3.732976582264558*^9, 3.735584747049756*^9},
 ExpressionUUID -> "8f7c60de-ec58-4f16-b5df-fb8c71b5b861"]
}, Closed]],

Cell["\<\
When there is no haploid selection these reduce to the equilibria in Otto \
2014 JEB 27:1431 (where diploid fitness is relative to heterozygotes, and \
equilB and equilBp are switched)\
\>", "Text",
 CellChangeTimes->{
  3.719002189438559*^9, {3.7190022345453653`*^9, 3.719002253208947*^9}, {
   3.719003581823659*^9, 
   3.719003588839958*^9}},ExpressionUUID->"afc842a5-8fb4-45aa-9ddf-\
12a5d7dfbac4"],

Cell[CellGroupData[{

Cell[BoxData[{
 RowBox[{
  RowBox[{
   RowBox[{"(", 
    RowBox[{
     RowBox[{
      RowBox[{
       RowBox[{
        RowBox[{
         RowBox[{
          RowBox[{
           RowBox[{
            RowBox[{
             RowBox[{"{", 
              RowBox[{"q", ",", "pYm", ",", "pXm", ",", "pXf"}], "}"}], "/.", 
             "equilA0"}], "/.", 
            RowBox[{"\[Alpha]m", "\[Rule]", 
             RowBox[{"1", "/", "2"}]}]}], "/.", 
           RowBox[{"\[Alpha]f", "\[Rule]", 
            RowBox[{"1", "/", "2"}]}]}], "/.", 
          RowBox[{"waf", "\[Rule]", "1"}]}], "/.", 
         RowBox[{"wAf", "\[Rule]", "1"}]}], "/.", 
        RowBox[{"wAm", "\[Rule]", "1"}]}], "/.", 
       RowBox[{"wam", "\[Rule]", "1"}]}], "/.", 
      RowBox[{"MAa", "\[Rule]", "1"}]}], "/.", 
     RowBox[{"FAa", "\[Rule]", "1"}]}], ")"}], "==", 
   RowBox[{"{", 
    RowBox[{
     RowBox[{"1", "/", "2"}], ",", "0", ",", 
     FractionBox[
      RowBox[{"1", "+", "Maa", "-", 
       RowBox[{"2", "Faa", " ", "Maa"}]}], 
      RowBox[{
       SuperscriptBox[
        RowBox[{"(", 
         RowBox[{"1", "+", "Maa"}], ")"}], "2"], "-", 
       RowBox[{"2", 
        RowBox[{"(", 
         RowBox[{"Faa", "+", "FAA"}], ")"}], "Maa"}]}]], ",", 
     FractionBox[
      RowBox[{"1", "+", "Maa", "-", 
       RowBox[{"2", "Faa", "  ", "Maa"}]}], 
      RowBox[{"2", 
       RowBox[{"(", 
        RowBox[{"1", "+", "Maa", "-", "FAA", "-", 
         RowBox[{"Faa", " ", "Maa"}]}], ")"}]}]]}], "}"}]}], "//", 
  "Simplify"}], "\[IndentingNewLine]", 
 RowBox[{
  RowBox[{
   RowBox[{"(", 
    RowBox[{
     RowBox[{
      RowBox[{
       RowBox[{
        RowBox[{
         RowBox[{
          RowBox[{
           RowBox[{
            RowBox[{
             RowBox[{"{", 
              RowBox[{"q", ",", "pYm", ",", "pXm", ",", "pXf"}], "}"}], "/.", 
             "equilAp0"}], "/.", 
            RowBox[{"\[Alpha]m", "\[Rule]", 
             RowBox[{"1", "/", "2"}]}]}], "/.", 
           RowBox[{"\[Alpha]f", "\[Rule]", 
            RowBox[{"1", "/", "2"}]}]}], "/.", 
          RowBox[{"waf", "\[Rule]", "1"}]}], "/.", 
         RowBox[{"wAf", "\[Rule]", "1"}]}], "/.", 
        RowBox[{"wAm", "\[Rule]", "1"}]}], "/.", 
       RowBox[{"wam", "\[Rule]", "1"}]}], "/.", 
      RowBox[{"MAa", "\[Rule]", "1"}]}], "/.", 
     RowBox[{"FAa", "\[Rule]", "1"}]}], ")"}], "==", 
   RowBox[{"{", 
    RowBox[{
     RowBox[{"1", "/", "2"}], ",", "1", ",", 
     FractionBox[
      RowBox[{"MAA", "+", 
       SuperscriptBox["MAA", "2"], "-", 
       RowBox[{"2", "Faa", " ", "MAA"}]}], 
      RowBox[{
       SuperscriptBox[
        RowBox[{"(", 
         RowBox[{"1", "+", "MAA"}], ")"}], "2"], "-", 
       RowBox[{"2", 
        RowBox[{"(", 
         RowBox[{"Faa", "+", "FAA"}], ")"}], "MAA"}]}]], ",", 
     FractionBox[
      RowBox[{"1", "+", "MAA", "-", 
       RowBox[{"2", "Faa"}]}], 
      RowBox[{"2", 
       RowBox[{"(", 
        RowBox[{"1", "+", "MAA", "-", "Faa", "-", 
         RowBox[{"FAA", " ", "MAA"}]}], ")"}]}]]}], "}"}]}], "//", 
  "Simplify"}], "\[IndentingNewLine]", 
 RowBox[{
  RowBox[{
   RowBox[{"(", 
    RowBox[{
     RowBox[{
      RowBox[{
       RowBox[{
        RowBox[{
         RowBox[{
          RowBox[{
           RowBox[{"{", 
            RowBox[{"q", ",", "pYm", ",", "pXm", ",", "pXf"}], "}"}], "/.", 
           "equilB0"}], "/.", 
          RowBox[{"\[Alpha]m", "\[Rule]", 
           RowBox[{"1", "/", "2"}]}]}], "/.", 
         RowBox[{"\[Alpha]f", "\[Rule]", 
          RowBox[{"1", "/", "2"}]}]}], "/.", 
        RowBox[{"waf", "\[Rule]", "1"}]}], "/.", 
       RowBox[{"wAf", "\[Rule]", "1"}]}], "/.", 
      RowBox[{"wAm", "\[Rule]", "1"}]}], "/.", 
     RowBox[{"wam", "\[Rule]", "1"}]}], ")"}], "==", 
   RowBox[{"{", 
    RowBox[{
     RowBox[{"1", "/", "2"}], ",", "0", ",", "1", ",", "1"}], "}"}]}], "//", 
  "Simplify"}], "\[IndentingNewLine]", 
 RowBox[{
  RowBox[{
   RowBox[{"(", 
    RowBox[{
     RowBox[{
      RowBox[{
       RowBox[{
        RowBox[{
         RowBox[{
          RowBox[{
           RowBox[{"{", 
            RowBox[{"q", ",", "pYm", ",", "pXm", ",", "pXf"}], "}"}], "/.", 
           "equilBp0"}], "/.", 
          RowBox[{"\[Alpha]m", "\[Rule]", 
           RowBox[{"1", "/", "2"}]}]}], "/.", 
         RowBox[{"\[Alpha]f", "\[Rule]", 
          RowBox[{"1", "/", "2"}]}]}], "/.", 
        RowBox[{"waf", "\[Rule]", "1"}]}], "/.", 
       RowBox[{"wAf", "\[Rule]", "1"}]}], "/.", 
      RowBox[{"wAm", "\[Rule]", "1"}]}], "/.", 
     RowBox[{"wam", "\[Rule]", "1"}]}], ")"}], "==", 
   RowBox[{"{", 
    RowBox[{
     RowBox[{"1", "/", "2"}], ",", "1", ",", "0", ",", "0"}], "}"}]}], "//", 
  "Simplify"}], "\[IndentingNewLine]", 
 RowBox[{
  RowBox[{
   RowBox[{"(", 
    RowBox[{
     RowBox[{
      RowBox[{
       RowBox[{
        RowBox[{
         RowBox[{
          RowBox[{
           RowBox[{
            RowBox[{
             RowBox[{"{", 
              RowBox[{"q", ",", "pYm", ",", "pXm", ",", "pXf"}], "}"}], "/.", 
             "equilC0"}], "/.", 
            RowBox[{"\[Alpha]m", "\[Rule]", 
             RowBox[{"1", "/", "2"}]}]}], "/.", 
           RowBox[{"\[Alpha]f", "\[Rule]", 
            RowBox[{"1", "/", "2"}]}]}], "/.", 
          RowBox[{"waf", "\[Rule]", "1"}]}], "/.", 
         RowBox[{"wAf", "\[Rule]", "1"}]}], "/.", 
        RowBox[{"wAm", "\[Rule]", "1"}]}], "/.", 
       RowBox[{"wam", "\[Rule]", "1"}]}], "/.", 
      RowBox[{"MAa", "\[Rule]", "1"}]}], "/.", 
     RowBox[{"FAa", "\[Rule]", "1"}]}], ")"}], "==", 
   RowBox[{"{", 
    RowBox[{
     RowBox[{"1", "/", "2"}], ",", 
     FractionBox[
      RowBox[{
       RowBox[{"2", "FAA", 
        RowBox[{"(", 
         RowBox[{"1", "-", "Maa"}], ")"}]}], "-", 
       RowBox[{"2", "Faa", " ", "Maa", 
        RowBox[{"(", 
         RowBox[{"1", "-", "MAA"}], ")"}]}], "-", 
       RowBox[{
        RowBox[{"(", 
         RowBox[{"1", "+", "Maa"}], ")"}], 
        RowBox[{"(", 
         RowBox[{"MAA", "-", "Maa"}], ")"}]}]}], 
      RowBox[{
       SuperscriptBox[
        RowBox[{"(", 
         RowBox[{"MAA", "-", "Maa"}], ")"}], "2"], "+", 
       RowBox[{"2", 
        RowBox[{"(", 
         RowBox[{"Faa", "+", "FAA"}], ")"}], 
        RowBox[{"(", 
         RowBox[{"1", "-", "MAA"}], ")"}], 
        RowBox[{"(", 
         RowBox[{"1", "-", "Maa"}], ")"}]}]}]], ",", 
     FractionBox[
      RowBox[{
       RowBox[{"(", 
        RowBox[{"1", "-", "Maa"}], ")"}], 
       RowBox[{"(", 
        RowBox[{
         RowBox[{"2", "Faa", 
          RowBox[{"(", 
           RowBox[{"1", "-", "MAA"}], ")"}]}], "+", "MAA", "-", "Maa"}], 
        ")"}]}], 
      RowBox[{
       SuperscriptBox[
        RowBox[{"(", 
         RowBox[{"MAA", "-", "Maa"}], ")"}], "2"], "+", 
       RowBox[{"2", 
        RowBox[{"(", 
         RowBox[{"Faa", "+", "FAA"}], ")"}], 
        RowBox[{"(", 
         RowBox[{"1", "-", "MAA"}], ")"}], 
        RowBox[{"(", 
         RowBox[{"1", "-", "Maa"}], ")"}]}]}]], ",", 
     FractionBox[
      RowBox[{"1", "-", "Maa"}], 
      RowBox[{"2", "-", "Maa", "-", "MAA"}]]}], "}"}]}], "//", 
  "Simplify"}]}], "Input",
 CellChangeTimes->{{3.718983607562395*^9, 3.7189836513445*^9}, {
   3.718983708464691*^9, 3.7189839139555807`*^9}, {3.718983971222151*^9, 
   3.718983980829324*^9}, 3.719002133022418*^9, {3.7190022802895813`*^9, 
   3.7190022804544907`*^9}, {3.7190031296022663`*^9, 3.719003191427573*^9}, {
   3.719003231004751*^9, 3.719003562489791*^9}},
 ExpressionUUID -> "d376dc52-9988-4d65-8748-5087bb7513be"],

Cell[BoxData["True"], "Output",
 CellChangeTimes->{{3.718983608916891*^9, 3.718983651681057*^9}, {
   3.71898381977588*^9, 3.718983914551963*^9}, {3.718983976837233*^9, 
   3.718983981296259*^9}, 3.719002135719377*^9, 3.719002280816093*^9, 
   3.719078276290805*^9, 3.719146410537561*^9, 3.719156019915407*^9, 
   3.7192572994438763`*^9, 3.719339793173641*^9, 3.719511405959992*^9, 
   3.719517990333028*^9, 3.7197566831476927`*^9, 3.7198443485448503`*^9, 
   3.719933984980507*^9, 3.719953282558112*^9, 3.719954450196059*^9, 
   3.720191263482958*^9, 3.7203555408106947`*^9, 3.720368169623775*^9, 
   3.7204459471338673`*^9, 3.720450509030161*^9, 3.720451360939967*^9, 
   3.7204645378967867`*^9, 3.724291469662435*^9, 3.725116107224257*^9, 
   3.725135810612924*^9, 3.725385255194819*^9, 3.7256315475557833`*^9, 
   3.7257166522507677`*^9, 3.726690636645228*^9, 3.726919694030025*^9, 
   3.726919795937093*^9, 3.726946740049027*^9, 3.732976582361905*^9, 
   3.735584747104883*^9},
 ExpressionUUID -> "e8ee835c-1664-4251-8d2d-0487a2634053"],

Cell[BoxData["True"], "Output",
 CellChangeTimes->{{3.718983608916891*^9, 3.718983651681057*^9}, {
   3.71898381977588*^9, 3.718983914551963*^9}, {3.718983976837233*^9, 
   3.718983981296259*^9}, 3.719002135719377*^9, 3.719002280816093*^9, 
   3.719078276290805*^9, 3.719146410537561*^9, 3.719156019915407*^9, 
   3.7192572994438763`*^9, 3.719339793173641*^9, 3.719511405959992*^9, 
   3.719517990333028*^9, 3.7197566831476927`*^9, 3.7198443485448503`*^9, 
   3.719933984980507*^9, 3.719953282558112*^9, 3.719954450196059*^9, 
   3.720191263482958*^9, 3.7203555408106947`*^9, 3.720368169623775*^9, 
   3.7204459471338673`*^9, 3.720450509030161*^9, 3.720451360939967*^9, 
   3.7204645378967867`*^9, 3.724291469662435*^9, 3.725116107224257*^9, 
   3.725135810612924*^9, 3.725385255194819*^9, 3.7256315475557833`*^9, 
   3.7257166522507677`*^9, 3.726690636645228*^9, 3.726919694030025*^9, 
   3.726919795937093*^9, 3.726946740049027*^9, 3.732976582361905*^9, 
   3.735584747143228*^9},
 ExpressionUUID -> "e8ee835c-1664-4251-8d2d-0487a2634053"],

Cell[BoxData["True"], "Output",
 CellChangeTimes->{{3.718983608916891*^9, 3.718983651681057*^9}, {
   3.71898381977588*^9, 3.718983914551963*^9}, {3.718983976837233*^9, 
   3.718983981296259*^9}, 3.719002135719377*^9, 3.719002280816093*^9, 
   3.719078276290805*^9, 3.719146410537561*^9, 3.719156019915407*^9, 
   3.7192572994438763`*^9, 3.719339793173641*^9, 3.719511405959992*^9, 
   3.719517990333028*^9, 3.7197566831476927`*^9, 3.7198443485448503`*^9, 
   3.719933984980507*^9, 3.719953282558112*^9, 3.719954450196059*^9, 
   3.720191263482958*^9, 3.7203555408106947`*^9, 3.720368169623775*^9, 
   3.7204459471338673`*^9, 3.720450509030161*^9, 3.720451360939967*^9, 
   3.7204645378967867`*^9, 3.724291469662435*^9, 3.725116107224257*^9, 
   3.725135810612924*^9, 3.725385255194819*^9, 3.7256315475557833`*^9, 
   3.7257166522507677`*^9, 3.726690636645228*^9, 3.726919694030025*^9, 
   3.726919795937093*^9, 3.726946740049027*^9, 3.732976582361905*^9, 
   3.735584747145115*^9},
 ExpressionUUID -> "e8ee835c-1664-4251-8d2d-0487a2634053"],

Cell[BoxData["True"], "Output",
 CellChangeTimes->{{3.718983608916891*^9, 3.718983651681057*^9}, {
   3.71898381977588*^9, 3.718983914551963*^9}, {3.718983976837233*^9, 
   3.718983981296259*^9}, 3.719002135719377*^9, 3.719002280816093*^9, 
   3.719078276290805*^9, 3.719146410537561*^9, 3.719156019915407*^9, 
   3.7192572994438763`*^9, 3.719339793173641*^9, 3.719511405959992*^9, 
   3.719517990333028*^9, 3.7197566831476927`*^9, 3.7198443485448503`*^9, 
   3.719933984980507*^9, 3.719953282558112*^9, 3.719954450196059*^9, 
   3.720191263482958*^9, 3.7203555408106947`*^9, 3.720368169623775*^9, 
   3.7204459471338673`*^9, 3.720450509030161*^9, 3.720451360939967*^9, 
   3.7204645378967867`*^9, 3.724291469662435*^9, 3.725116107224257*^9, 
   3.725135810612924*^9, 3.725385255194819*^9, 3.7256315475557833`*^9, 
   3.7257166522507677`*^9, 3.726690636645228*^9, 3.726919694030025*^9, 
   3.726919795937093*^9, 3.726946740049027*^9, 3.732976582361905*^9, 
   3.735584747146978*^9},
 ExpressionUUID -> "e8ee835c-1664-4251-8d2d-0487a2634053"],

Cell[BoxData["True"], "Output",
 CellChangeTimes->{{3.718983608916891*^9, 3.718983651681057*^9}, {
   3.71898381977588*^9, 3.718983914551963*^9}, {3.718983976837233*^9, 
   3.718983981296259*^9}, 3.719002135719377*^9, 3.719002280816093*^9, 
   3.719078276290805*^9, 3.719146410537561*^9, 3.719156019915407*^9, 
   3.7192572994438763`*^9, 3.719339793173641*^9, 3.719511405959992*^9, 
   3.719517990333028*^9, 3.7197566831476927`*^9, 3.7198443485448503`*^9, 
   3.719933984980507*^9, 3.719953282558112*^9, 3.719954450196059*^9, 
   3.720191263482958*^9, 3.7203555408106947`*^9, 3.720368169623775*^9, 
   3.7204459471338673`*^9, 3.720450509030161*^9, 3.720451360939967*^9, 
   3.7204645378967867`*^9, 3.724291469662435*^9, 3.725116107224257*^9, 
   3.725135810612924*^9, 3.725385255194819*^9, 3.7256315475557833`*^9, 
   3.7257166522507677`*^9, 3.726690636645228*^9, 3.726919694030025*^9, 
   3.726919795937093*^9, 3.726946740049027*^9, 3.732976582361905*^9, 
   3.735584747193841*^9},
 ExpressionUUID -> "e8ee835c-1664-4251-8d2d-0487a2634053"]
}, Closed]]
}, Closed]],

Cell[CellGroupData[{

Cell["Characteristic polynomial", "Subsubsection",
 CellChangeTimes->{{3.718980591667715*^9, 3.718980594227685*^9}, {
  3.719004021079516*^9, 3.719004022018371*^9}, {3.719077850972267*^9, 
  3.719077854365261*^9}, {3.719080098350687*^9, 
  3.7190801051346493`*^9}},ExpressionUUID->"81572071-405f-4ba9-b140-\
70e12d614ef9"],

Cell["The characteristic polynomial with r = 0 is", "Text",
 CellChangeTimes->{{3.67672101846877*^9, 3.676721031016712*^9}, {
   3.696721044970666*^9, 3.696721048667499*^9}, {3.719003932104786*^9, 
   3.719003934790875*^9}, 
   3.719059220211636*^9},ExpressionUUID->"95997430-3f22-49b9-bad4-\
0f8b6b43678a"],

Cell[BoxData[
 RowBox[{
  RowBox[{"charpolyIntFullr0", "=", 
   RowBox[{"charpolyIntFull", "/.", 
    RowBox[{"r", "\[Rule]", "0"}]}]}], ";"}]], "Input",
 CellChangeTimes->{{3.675790963788534*^9, 3.6757909758461533`*^9}, {
   3.678763074902429*^9, 3.678763075065971*^9}, {3.6787641836824837`*^9, 
   3.678764184155055*^9}, {3.696721018487628*^9, 3.6967210186696672`*^9}, {
   3.696721050789751*^9, 3.6967210985116167`*^9}, 3.6967257847659187`*^9, {
   3.719003975443191*^9, 3.7190039919629383`*^9}, 3.7190592202123528`*^9},
 ExpressionUUID -> "78ca8559-d98a-44cb-8c9f-a81677ba4ee9"],

Cell[TextData[{
 "We consider only equilibria A, B (i.e., with a fixed on Y), and C.  The \
conditions required for equilibria A\[CloseCurlyQuote] and \
B\[CloseCurlyQuote] can be obtained by interchanging the alleles, ",
 StyleBox["A",
  FontSlant->"Italic"],
 " and ",
 StyleBox["a",
  FontSlant->"Italic"],
 "."
}], "Text",
 CellChangeTimes->{{3.595717190776265*^9, 3.595717233273592*^9}, {
  3.696720444724008*^9, 3.6967204480241537`*^9}, {3.6967205603757277`*^9, 
  3.6967205642287493`*^9}, {3.719003728618836*^9, 3.719003730200145*^9}, {
  3.719078002265476*^9, 
  3.719078002945013*^9}},ExpressionUUID->"f4c73385-5859-4b9e-b191-\
f90e026493a2"]
}, Closed]],

Cell[CellGroupData[{

Cell["Stability of equilA (r ~ 0)", "Subsubsection",
 CellChangeTimes->{{3.719004029082766*^9, 3.719004058203928*^9}, {
  3.7190041207280283`*^9, 
  3.719004131911768*^9}},ExpressionUUID->"b21c7d68-4406-452d-a7bf-\
05e15b47bf5f"],

Cell["The three allele frequencies at this equilibrium are", "Text",
 CellChangeTimes->{{3.719004697925742*^9, 
  3.719004733141021*^9}},ExpressionUUID->"4768d6de-b650-4f06-b11c-\
1d62f146c6a7"],

Cell[CellGroupData[{

Cell[BoxData[
 RowBox[{"eq1", "=", 
  RowBox[{"Factor", "[", 
   RowBox[{"pXf", "/.", "equilA0"}], "]"}]}]], "Input",
 CellChangeTimes->{{3.540061362402473*^9, 3.540061419742833*^9}, {
   3.540061486516614*^9, 3.540061489124704*^9}, 3.540062693296645*^9, {
   3.543923916479988*^9, 3.543923917477395*^9}, {3.543924322261874*^9, 
   3.543924324905518*^9}, {3.544121270291203*^9, 3.544121270458181*^9}, 
   3.544121380125408*^9, 3.544287013171574*^9, 3.544533958330009*^9, 
   3.545561642813158*^9, {3.5455622744986*^9, 3.545562278738963*^9}, 
   3.54556240991333*^9, 3.555096125179639*^9, {3.696727044331648*^9, 
   3.696727046425167*^9}},
 ExpressionUUID -> "d9956e78-9289-44a2-8327-89bca3f6f2ee"],

Cell[BoxData[
 FractionBox[
  RowBox[{"waf", " ", 
   RowBox[{"(", 
    RowBox[{
     RowBox[{"Faa", " ", "Maa", " ", "waf", " ", "wam"}], "-", 
     RowBox[{"FAa", " ", "Maa", " ", "wAf", " ", "wam", " ", "\[Alpha]f"}], 
     "-", 
     RowBox[{
     "2", " ", "FAa", " ", "MAa", " ", "wAf", " ", "wAm", " ", "\[Alpha]f", 
      " ", "\[Alpha]m"}]}], ")"}]}], 
  RowBox[{
   RowBox[{"Faa", " ", "Maa", " ", 
    SuperscriptBox["waf", "2"], " ", "wam"}], "-", 
   RowBox[{"FAa", " ", "Maa", " ", "waf", " ", "wAf", " ", "wam"}], "-", 
   RowBox[{
   "2", " ", "FAa", " ", "MAa", " ", "waf", " ", "wAf", " ", "wAm", " ", 
    "\[Alpha]m"}], "+", 
   RowBox[{"2", " ", "FAA", " ", "MAa", " ", 
    SuperscriptBox["wAf", "2"], " ", "wAm", " ", "\[Alpha]m"}]}]]], "Output",
 CellChangeTimes->{
  3.55509630021856*^9, 3.555096338700674*^9, 3.555103191947706*^9, 
   3.555151055006565*^9, 3.5551512339829483`*^9, 3.555183127575136*^9, 
   3.555336528202449*^9, 3.555497989842516*^9, 3.555499907327845*^9, 
   3.556790608930602*^9, 3.556790736010906*^9, 3.5781844566737843`*^9, 
   3.58835854436525*^9, 3.588796187426852*^9, 3.5890497499287853`*^9, 
   3.589049993325267*^9, 3.589222312185973*^9, {3.5957173330466757`*^9, 
   3.5957173564262733`*^9}, 3.685224385507852*^9, 3.6852245365802813`*^9, 
   3.6855998439457073`*^9, 3.688392625154627*^9, {3.688847056131322*^9, 
   3.6888470709647818`*^9}, 3.692189294780706*^9, 3.692710696476748*^9, 
   3.696727046913714*^9, 3.697039586748267*^9, 3.6970450057004423`*^9, 
   3.6970460688470173`*^9, 3.697046843395445*^9, 3.6972843429524*^9, 
   3.7190047647792187`*^9, 3.719078309045895*^9, 3.719146411005756*^9, 
   3.7191560203125343`*^9, 3.7192572998112097`*^9, 3.719339793697583*^9, 
   3.719511406301445*^9, 3.719517990840754*^9, 3.719756683560191*^9, 
   3.719844349046596*^9, 3.719933985145214*^9, 3.719953282731838*^9, 
   3.7199544504562798`*^9, 3.720191263611227*^9, 3.7203555410834837`*^9, 
   3.720368169873868*^9, 3.7204459472360992`*^9, 3.720450509186304*^9, 
   3.7204513612363997`*^9, 3.7204645382586*^9, 3.7243580108511744`*^9, 
   3.725116107792438*^9, 3.725135810763661*^9, 3.725385255530315*^9, 
   3.725631547834177*^9, 3.725716652520952*^9, 3.7266906369096117`*^9, 
   3.726919694216488*^9, 3.726919796121769*^9, 3.726946740214265*^9, 
   3.7329765824842863`*^9, 3.7355847473427877`*^9},
 ExpressionUUID -> "cebcaf36-27bb-41bc-a30d-4f2cca4afc5e"]
}, Closed]],

Cell[CellGroupData[{

Cell[BoxData[
 RowBox[{"eq2", "=", 
  RowBox[{"Factor", "[", 
   RowBox[{"pXm", "/.", "equilA0"}], "]"}]}]], "Input",
 CellChangeTimes->{{3.5400614236321783`*^9, 3.540061425287488*^9}, {
   3.54006149363758*^9, 3.540061495172965*^9}, {3.5400626961279087`*^9, 
   3.5400626963358097`*^9}, {3.54392393620679*^9, 3.543923938581648*^9}, {
   3.5439243287002563`*^9, 3.543924332018016*^9}, {3.544121273874453*^9, 
   3.544121274034363*^9}, 3.544121381430604*^9, 3.544287016523604*^9, 
   3.544533960025948*^9, 3.545561645012187*^9, 3.545562281915937*^9, 
   3.5455624129912786`*^9, 3.55509612518715*^9, {3.69672704883177*^9, 
   3.696727052232976*^9}},
 ExpressionUUID -> "87db1c55-31b7-4795-b792-515403ef15e3"],

Cell[BoxData[
 RowBox[{
  RowBox[{"(", 
   RowBox[{"2", " ", "MAa", " ", "\[Alpha]m", " ", 
    RowBox[{"(", 
     RowBox[{
      RowBox[{
       RowBox[{"-", "Faa"}], " ", "Maa", " ", "waf", " ", "wam"}], "+", 
      RowBox[{"FAa", " ", "Maa", " ", "wAf", " ", "wam", " ", "\[Alpha]f"}], 
      "+", 
      RowBox[{
      "2", " ", "FAa", " ", "MAa", " ", "wAf", " ", "wAm", " ", "\[Alpha]f", 
       " ", "\[Alpha]m"}]}], ")"}]}], ")"}], "/", 
  RowBox[{"(", 
   RowBox[{
    RowBox[{"FAa", " ", 
     SuperscriptBox["Maa", "2"], " ", "waf", " ", "wam"}], "-", 
    RowBox[{"FAa", " ", 
     SuperscriptBox["Maa", "2"], " ", "waf", " ", "wam", " ", "\[Alpha]f"}], 
    "-", 
    RowBox[{
    "2", " ", "Faa", " ", "Maa", " ", "MAa", " ", "waf", " ", "wam", " ", 
     "\[Alpha]m"}], "+", 
    RowBox[{
    "2", " ", "FAa", " ", "Maa", " ", "MAa", " ", "waf", " ", "wAm", " ", 
     "\[Alpha]m"}], "-", 
    RowBox[{
    "2", " ", "FAA", " ", "Maa", " ", "MAa", " ", "wAf", " ", "wAm", " ", 
     "\[Alpha]m"}], "+", 
    RowBox[{
    "2", " ", "FAa", " ", "Maa", " ", "MAa", " ", "wAf", " ", "wam", " ", 
     "\[Alpha]f", " ", "\[Alpha]m"}], "-", 
    RowBox[{
    "2", " ", "FAa", " ", "Maa", " ", "MAa", " ", "waf", " ", "wAm", " ", 
     "\[Alpha]f", " ", "\[Alpha]m"}], "+", 
    RowBox[{"4", " ", "FAa", " ", 
     SuperscriptBox["MAa", "2"], " ", "wAf", " ", "wAm", " ", "\[Alpha]f", 
     " ", 
     SuperscriptBox["\[Alpha]m", "2"]}]}], ")"}]}]], "Output",
 CellChangeTimes->{
  3.555096300372026*^9, 3.5550963387680607`*^9, 3.555103192013793*^9, 
   3.555151055040805*^9, 3.5551512340529423`*^9, 3.555183127605782*^9, 
   3.5553365282368298`*^9, 3.555497989873464*^9, 3.555499907361253*^9, 
   3.5567906089524593`*^9, 3.556790736044917*^9, 3.5781844580133543`*^9, 
   3.588358544401636*^9, 3.588796187470517*^9, 3.589049749972677*^9, 
   3.589049993358075*^9, 3.589222312254579*^9, {3.595717333150444*^9, 
   3.59571735648798*^9}, 3.685224387291028*^9, 3.6852245373815327`*^9, 
   3.685599845680476*^9, 3.688392626738929*^9, {3.688847057246295*^9, 
   3.688847071049303*^9}, 3.692189294812582*^9, 3.692710696533976*^9, 
   3.696727052865823*^9, 3.69703958684554*^9, 3.6970450057837877`*^9, 
   3.697046068901053*^9, 3.697046843496152*^9, 3.6972843430008183`*^9, 
   3.719004765547406*^9, 3.7190783092304573`*^9, 3.719146411078471*^9, 
   3.7191560203658133`*^9, 3.719257299863743*^9, 3.719339793746154*^9, 
   3.719511406336677*^9, 3.7195179908738937`*^9, 3.71975668360596*^9, 
   3.7198443490958233`*^9, 3.71993398521381*^9, 3.719953282781146*^9, 
   3.719954450572435*^9, 3.7201912636524057`*^9, 3.72035554115001*^9, 
   3.7203681699260893`*^9, 3.7204459473657846`*^9, 3.720450509236148*^9, 
   3.720451361291383*^9, 3.720464538342359*^9, 3.72435801107633*^9, 
   3.725116107859929*^9, 3.7251358108041773`*^9, 3.7253852556144648`*^9, 
   3.7256315479009953`*^9, 3.725716652588109*^9, 3.7266906369470673`*^9, 
   3.72691969426303*^9, 3.7269197962043867`*^9, 3.72694674026562*^9, 
   3.732976582529801*^9, 3.735584747378251*^9},
 ExpressionUUID -> "defc1b34-6543-4489-92b0-c1c6967e57af"]
}, Closed]],

Cell[CellGroupData[{

Cell[BoxData[
 RowBox[{"eq3", "=", 
  RowBox[{"Factor", "[", 
   RowBox[{"pYm", "/.", "equilA0"}], "]"}]}]], "Input",
 CellChangeTimes->{{3.543924349969836*^9, 3.543924351729311*^9}, {
   3.544121277706164*^9, 3.5441212778420773`*^9}, 3.54412138299918*^9, 
   3.5442870198745413`*^9, 3.544533962658132*^9, 3.545561646860162*^9, 
   3.545562283452334*^9, 3.5455624163431597`*^9, 3.55509612518952*^9, {
   3.69672705476941*^9, 3.696727055033136*^9}},
 ExpressionUUID -> "e8ddd4c4-74bc-4c7c-a5b5-9a0945c769a1"],

Cell[BoxData["0"], "Output",
 CellChangeTimes->{{3.5550963129923162`*^9, 3.555096338796975*^9}, 
   3.555103192044401*^9, 3.555151055078269*^9, 3.55515123408282*^9, 
   3.5551831276417513`*^9, 3.5553365282703657`*^9, 3.555497989907214*^9, 
   3.5554999073943157`*^9, 3.5567906089856367`*^9, 3.556790736077972*^9, 
   3.578184459294717*^9, 3.5883585444330673`*^9, 3.5887961875039454`*^9, 
   3.58904975002458*^9, 3.5890499933918743`*^9, 3.589222312318081*^9, {
   3.595717333180162*^9, 3.595717356524087*^9}, 3.685224387975315*^9, 
   3.685224538729785*^9, 3.685599847495261*^9, 3.688392628238553*^9, {
   3.688847058180443*^9, 3.688847071081224*^9}, 3.692189294847123*^9, 
   3.692710696575939*^9, 3.6967270555971537`*^9, 3.697039586907899*^9, 
   3.697045005835618*^9, 3.6970460689748898`*^9, 3.697046843563034*^9, 
   3.697284343050818*^9, 3.719004766231552*^9, 3.719078309316502*^9, 
   3.719146411121529*^9, 3.719156020415525*^9, 3.7192572999122763`*^9, 
   3.719339793807926*^9, 3.719511406363055*^9, 3.719517990907033*^9, 
   3.71975668364734*^9, 3.719844349144039*^9, 3.719933985380862*^9, 
   3.7199532828317842`*^9, 3.719954450671192*^9, 3.7201912637007427`*^9, 
   3.720355541200857*^9, 3.720368169975485*^9, 3.7204459474003*^9, 
   3.7204505092864323`*^9, 3.720451361339939*^9, 3.720464538412869*^9, 
   3.724358011127687*^9, 3.725116107923602*^9, 3.725135810847999*^9, 
   3.725385255697361*^9, 3.725631547966578*^9, 3.725716652652876*^9, 
   3.7266906369965887`*^9, 3.7269196943161793`*^9, 3.726919796287828*^9, 
   3.726946740314331*^9, 3.732976582575983*^9, 3.735584747429221*^9},
 ExpressionUUID -> "f176effd-531c-470a-8b7b-ad744f85a90b"]
}, Closed]],

Cell["\<\
Therefore each of the following terms must be positive for the equilibrium to \
be valid:\
\>", "Text",
 CellChangeTimes->{{3.5550908179009542`*^9, 3.555090839131605*^9}, 
   3.555096125191573*^9, 3.685224405554809*^9, {3.719004750981461*^9, 
   3.719004753629738*^9}, {3.719015767514101*^9, 3.719015768160486*^9}, {
   3.719016016074594*^9, 
   3.7190160280749063`*^9}},ExpressionUUID->"a355374e-7b74-44bc-aa09-\
dc6d4e1f6128"],

Cell[CellGroupData[{

Cell[BoxData[
 RowBox[{
  RowBox[{"{", 
   RowBox[{
    RowBox[{"{", 
     RowBox[{"eq1", ",", 
      RowBox[{"1", "-", "eq1"}]}], "}"}], ",", 
    RowBox[{"{", 
     RowBox[{"eq2", ",", 
      RowBox[{"1", "-", "eq2"}]}], "}"}]}], "}"}], "//", 
  "Simplify"}]], "Input",
 CellChangeTimes->{{3.5550905276431923`*^9, 3.555090578200066*^9}, {
   3.555090696689227*^9, 3.555090699112556*^9}, {3.555090789667121*^9, 
   3.55509085877232*^9}, 3.55509612519254*^9, {3.6852244031258183`*^9, 
   3.685224429028078*^9}, {3.6967272192504663`*^9, 3.6967272203391323`*^9}},
 ExpressionUUID -> "79a75a43-1768-4065-af83-ab7b6e3ff4f8"],

Cell[BoxData[
 RowBox[{"{", 
  RowBox[{
   RowBox[{"{", 
    RowBox[{
     FractionBox[
      RowBox[{"waf", " ", 
       RowBox[{"(", 
        RowBox[{
         RowBox[{"Faa", " ", "Maa", " ", "waf", " ", "wam"}], "-", 
         RowBox[{"FAa", " ", "wAf", " ", "\[Alpha]f", " ", 
          RowBox[{"(", 
           RowBox[{
            RowBox[{"Maa", " ", "wam"}], "+", 
            RowBox[{"2", " ", "MAa", " ", "wAm", " ", "\[Alpha]m"}]}], 
           ")"}]}]}], ")"}]}], 
      RowBox[{
       RowBox[{"Faa", " ", "Maa", " ", 
        SuperscriptBox["waf", "2"], " ", "wam"}], "+", 
       RowBox[{"wAf", " ", 
        RowBox[{"(", 
         RowBox[{
          RowBox[{
          "2", " ", "FAA", " ", "MAa", " ", "wAf", " ", "wAm", " ", 
           "\[Alpha]m"}], "-", 
          RowBox[{"FAa", " ", "waf", " ", 
           RowBox[{"(", 
            RowBox[{
             RowBox[{"Maa", " ", "wam"}], "+", 
             RowBox[{"2", " ", "MAa", " ", "wAm", " ", "\[Alpha]m"}]}], 
            ")"}]}]}], ")"}]}]}]], ",", 
     FractionBox[
      RowBox[{"wAf", " ", 
       RowBox[{"(", 
        RowBox[{
         RowBox[{
         "2", " ", "FAA", " ", "MAa", " ", "wAf", " ", "wAm", " ", 
          "\[Alpha]m"}], "+", 
         RowBox[{"FAa", " ", "waf", " ", 
          RowBox[{"(", 
           RowBox[{
            RowBox[{"-", "1"}], "+", "\[Alpha]f"}], ")"}], " ", 
          RowBox[{"(", 
           RowBox[{
            RowBox[{"Maa", " ", "wam"}], "+", 
            RowBox[{"2", " ", "MAa", " ", "wAm", " ", "\[Alpha]m"}]}], 
           ")"}]}]}], ")"}]}], 
      RowBox[{
       RowBox[{"Faa", " ", "Maa", " ", 
        SuperscriptBox["waf", "2"], " ", "wam"}], "+", 
       RowBox[{"wAf", " ", 
        RowBox[{"(", 
         RowBox[{
          RowBox[{
          "2", " ", "FAA", " ", "MAa", " ", "wAf", " ", "wAm", " ", 
           "\[Alpha]m"}], "-", 
          RowBox[{"FAa", " ", "waf", " ", 
           RowBox[{"(", 
            RowBox[{
             RowBox[{"Maa", " ", "wam"}], "+", 
             RowBox[{"2", " ", "MAa", " ", "wAm", " ", "\[Alpha]m"}]}], 
            ")"}]}]}], ")"}]}]}]]}], "}"}], ",", 
   RowBox[{"{", 
    RowBox[{
     RowBox[{"-", 
      FractionBox[
       RowBox[{"2", " ", "MAa", " ", "\[Alpha]m", " ", 
        RowBox[{"(", 
         RowBox[{
          RowBox[{
           RowBox[{"-", "Faa"}], " ", "Maa", " ", "waf", " ", "wam"}], "+", 
          RowBox[{"FAa", " ", "wAf", " ", "\[Alpha]f", " ", 
           RowBox[{"(", 
            RowBox[{
             RowBox[{"Maa", " ", "wam"}], "+", 
             RowBox[{"2", " ", "MAa", " ", "wAm", " ", "\[Alpha]m"}]}], 
            ")"}]}]}], ")"}]}], 
       RowBox[{
        RowBox[{"2", " ", "Maa", " ", "MAa", " ", 
         RowBox[{"(", 
          RowBox[{
           RowBox[{"Faa", " ", "waf", " ", "wam"}], "+", 
           RowBox[{"FAA", " ", "wAf", " ", "wAm"}]}], ")"}], " ", 
         "\[Alpha]m"}], "+", 
        RowBox[{"FAa", " ", 
         RowBox[{"(", 
          RowBox[{
           RowBox[{"Maa", " ", "wam"}], "+", 
           RowBox[{"2", " ", "MAa", " ", "wAm", " ", "\[Alpha]m"}]}], ")"}], 
         " ", 
         RowBox[{"(", 
          RowBox[{
           RowBox[{"Maa", " ", "waf", " ", 
            RowBox[{"(", 
             RowBox[{
              RowBox[{"-", "1"}], "+", "\[Alpha]f"}], ")"}]}], "-", 
           RowBox[{
           "2", " ", "MAa", " ", "wAf", " ", "\[Alpha]f", " ", 
            "\[Alpha]m"}]}], ")"}]}]}]]}], ",", 
     FractionBox[
      RowBox[{"Maa", " ", 
       RowBox[{"(", 
        RowBox[{
         RowBox[{
         "2", " ", "FAA", " ", "MAa", " ", "wAf", " ", "wAm", " ", 
          "\[Alpha]m"}], "+", 
         RowBox[{"FAa", " ", "waf", " ", 
          RowBox[{"(", 
           RowBox[{
            RowBox[{"-", "1"}], "+", "\[Alpha]f"}], ")"}], " ", 
          RowBox[{"(", 
           RowBox[{
            RowBox[{"Maa", " ", "wam"}], "+", 
            RowBox[{"2", " ", "MAa", " ", "wAm", " ", "\[Alpha]m"}]}], 
           ")"}]}]}], ")"}]}], 
      RowBox[{
       RowBox[{"2", " ", "Maa", " ", "MAa", " ", 
        RowBox[{"(", 
         RowBox[{
          RowBox[{"Faa", " ", "waf", " ", "wam"}], "+", 
          RowBox[{"FAA", " ", "wAf", " ", "wAm"}]}], ")"}], " ", 
        "\[Alpha]m"}], "+", 
       RowBox[{"FAa", " ", 
        RowBox[{"(", 
         RowBox[{
          RowBox[{"Maa", " ", "wam"}], "+", 
          RowBox[{"2", " ", "MAa", " ", "wAm", " ", "\[Alpha]m"}]}], ")"}], 
        " ", 
        RowBox[{"(", 
         RowBox[{
          RowBox[{"Maa", " ", "waf", " ", 
           RowBox[{"(", 
            RowBox[{
             RowBox[{"-", "1"}], "+", "\[Alpha]f"}], ")"}]}], "-", 
          RowBox[{
          "2", " ", "MAa", " ", "wAf", " ", "\[Alpha]f", " ", "\[Alpha]m"}]}],
          ")"}]}]}]]}], "}"}]}], "}"}]], "Output",
 CellChangeTimes->{
  3.555096300468267*^9, 3.5550963388307667`*^9, 3.555103192096323*^9, 
   3.5551510551058064`*^9, 3.555151234131638*^9, 3.555183127672718*^9, 
   3.5553365283029947`*^9, 3.5554979899404783`*^9, 3.555499907424638*^9, 
   3.55679060902006*^9, 3.5567907361116467`*^9, 3.588358544467184*^9, 
   3.58879618757104*^9, 3.589049750056616*^9, 3.589049993425953*^9, 
   3.589222312351948*^9, {3.59571733321437*^9, 3.595717356553814*^9}, {
   3.685224422381785*^9, 3.685224429513578*^9}, 3.685224542669107*^9, 
   3.6855998526995783`*^9, 3.6883926297876797`*^9, {3.688847059217314*^9, 
   3.6888470711668453`*^9}, 3.6921892948825006`*^9, 3.692710696680992*^9, 
   3.696727057868544*^9, 3.696727220891716*^9, 3.697039586959791*^9, 
   3.697045005936246*^9, 3.697046069069758*^9, 3.697046843614414*^9, 
   3.6972843431459637`*^9, {3.7190047618152027`*^9, 3.719004767047654*^9}, 
   3.719078309399787*^9, 3.719146411222599*^9, 3.719156020493017*^9, 
   3.719257299997787*^9, 3.719339793891416*^9, 3.7195114064443283`*^9, 
   3.719517990996379*^9, 3.719756683728623*^9, 3.71984434922358*^9, 
   3.7199339854631863`*^9, 3.719953283017927*^9, 3.719954450773637*^9, 
   3.7201912638001204`*^9, 3.720355541297306*^9, 3.720368170061255*^9, 
   3.720445947481985*^9, 3.720450509488963*^9, 3.720451361437244*^9, 
   3.720464538493101*^9, 3.724358011209626*^9, 3.725116108044592*^9, 
   3.725135810923052*^9, 3.725385255779523*^9, 3.725631548052706*^9, 
   3.725716652736136*^9, 3.726690637107842*^9, 3.726919694450492*^9, 
   3.726919796374544*^9, 3.7269467403992434`*^9, 3.732976582702362*^9, 
   3.735584747540927*^9},
 ExpressionUUID -> "8196f491-ce36-473c-ae7c-a5b6881132c3"]
}, Closed]],

Cell[TextData[{
 "Notice that the numerators are common in sign for {eq1,1-eq1} and \
{eq2,1-eq2}.  Thus, either the numerators and denominators must be both \
positive or both negative, the equilibrium will not be valid otherwise.  That \
is, we must have either:\n\nCondition 1:\t",
 Cell[BoxData[
  FormBox[
   FractionBox[
    RowBox[{"FAa", " ", "wAf", " ", "\[Alpha]f", " ", 
     RowBox[{"(", 
      RowBox[{
       RowBox[{"Maa", " ", "wam"}], "+", 
       RowBox[{"2", " ", "MAa", " ", "wAm", " ", "\[Alpha]m"}]}], ")"}]}], 
    RowBox[{"Maa", " ", "waf", " ", "wam"}]], TraditionalForm]],
  ExpressionUUID->"715a1f93-9ec7-4de0-886e-d4c4deec4458"],
 " > Faa and ",
 Cell[BoxData[
  FormBox[
   FractionBox[
    RowBox[{"FAa", " ", "waf", " ", 
     RowBox[{"(", 
      RowBox[{"1", "-", "\[Alpha]f"}], ")"}], " ", 
     RowBox[{"(", 
      RowBox[{
       RowBox[{"Maa", " ", "wam"}], "+", 
       RowBox[{"2", " ", "MAa", " ", "wAm", " ", "\[Alpha]m"}]}], ")"}]}], 
    RowBox[{"2", " ", "MAa", " ", "wAf", " ", "wAm", " ", "\[Alpha]m"}]], 
   TraditionalForm]],ExpressionUUID->"8f53ad4c-e62c-4461-8f06-e20aa3eada4a"],
 "> FAA\n\nor\n\nCondition 2:\t",
 Cell[BoxData[
  FormBox[
   FractionBox[
    RowBox[{"FAa", " ", "wAf", " ", "\[Alpha]f", " ", 
     RowBox[{"(", 
      RowBox[{
       RowBox[{"Maa", " ", "wam"}], "+", 
       RowBox[{"2", " ", "MAa", " ", "wAm", " ", "\[Alpha]m"}]}], ")"}]}], 
    RowBox[{"Maa", " ", "waf", " ", "wam"}]], TraditionalForm]],
  ExpressionUUID->"b2ec5eae-4d49-41e6-812b-97da9077848f"],
 " < Faa and ",
 Cell[BoxData[
  FormBox[
   FractionBox[
    RowBox[{"FAa", " ", "waf", " ", 
     RowBox[{"(", 
      RowBox[{"1", "-", "\[Alpha]f"}], ")"}], " ", 
     RowBox[{"(", 
      RowBox[{
       RowBox[{"Maa", " ", "wam"}], "+", 
       RowBox[{"2", " ", "MAa", " ", "wAm", " ", "\[Alpha]m"}]}], ")"}]}], 
    RowBox[{"2", " ", "MAa", " ", "wAf", " ", "wAm", " ", "\[Alpha]m"}]], 
   TraditionalForm]],ExpressionUUID->"5d88beb8-4869-4a56-8153-9426715d6ce9"],
 "< FAA"
}], "Text",
 CellChangeTimes->{{3.5550897743589983`*^9, 3.555089774590394*^9}, {
   3.555089874709004*^9, 3.555090003070286*^9}, {3.5550902762573338`*^9, 
   3.555090315404212*^9}, {3.555090353709804*^9, 3.5550903538250103`*^9}, {
   3.555090766218953*^9, 3.5550907706435432`*^9}, {3.555090887608304*^9, 
   3.555090988307742*^9}, {3.555091043498348*^9, 3.55509112874926*^9}, 
   3.555096125197744*^9, {3.6852247549790277`*^9, 3.685224762178995*^9}, {
   3.6967271169595633`*^9, 3.696727116959663*^9}, {3.696727150062361*^9, 
   3.696727165815907*^9}, {3.696727240434658*^9, 
   3.696727246473687*^9}},ExpressionUUID->"c9882008-eaf2-4e5a-b885-\
f28b01088f27"],

Cell[CellGroupData[{

Cell[BoxData[
 RowBox[{
  RowBox[{"Reduce", "[", 
   RowBox[{
    RowBox[{"{", 
     RowBox[{
      RowBox[{"0", "<", "eq1", "<", "1"}], ",", 
      RowBox[{"0", "<", "eq2", "<", "1"}], ",", "simpcond"}], "}"}], ",", 
    RowBox[{"{", 
     RowBox[{"FAA", ",", "Faa"}], "}"}]}], "]"}], "//", "Factor"}]], "Input",
 CellChangeTimes->{{3.685224574616008*^9, 3.685224654542728*^9}, {
  3.6852246970882273`*^9, 3.685224702176056*^9}, {3.685224989277738*^9, 
  3.68522499255576*^9}, {3.719016592798161*^9, 3.719016598482059*^9}},
 ExpressionUUID -> "3a134f45-ad82-4dcb-8a63-ce7f7aeb0911"],

Cell[BoxData[
 RowBox[{
  RowBox[{"(", 
   RowBox[{
    RowBox[{"0", "\[LessEqual]", "Rf", "\[LessEqual]", 
     FractionBox["1", "2"]}], "&&", 
    RowBox[{"MAA", ">", "0"}], "&&", 
    RowBox[{"0", "\[LessEqual]", "Rm", "\[LessEqual]", 
     FractionBox["1", "2"]}], "&&", 
    RowBox[{"wAf", ">", "0"}], "&&", 
    RowBox[{"0", "<", "\[Alpha]m", "<", "1"}], "&&", 
    RowBox[{"waf", ">", "0"}], "&&", 
    RowBox[{"Maa", ">", "0"}], "&&", 
    RowBox[{"MAa", ">", "0"}], "&&", 
    RowBox[{"0", "<", "\[Alpha]f", "<", "1"}], "&&", 
    RowBox[{"wam", ">", "0"}], "&&", 
    RowBox[{"wAm", ">", "0"}], "&&", 
    RowBox[{"FAa", ">", "0"}], "&&", 
    RowBox[{"0", "<", "FAA", "<", 
     RowBox[{"-", 
      FractionBox[
       RowBox[{"FAa", " ", "waf", " ", 
        RowBox[{"(", 
         RowBox[{
          RowBox[{"-", "1"}], "+", "\[Alpha]f"}], ")"}], " ", 
        RowBox[{"(", 
         RowBox[{
          RowBox[{"Maa", " ", "wam"}], "+", 
          RowBox[{"2", " ", "MAa", " ", "wAm", " ", "\[Alpha]m"}]}], ")"}]}], 
       
       RowBox[{
       "2", " ", "MAa", " ", "wAf", " ", "wAm", " ", "\[Alpha]m"}]]}]}], "&&", 
    RowBox[{"0", "<", "Faa", "<", 
     FractionBox[
      RowBox[{"FAa", " ", "wAf", " ", "\[Alpha]f", " ", 
       RowBox[{"(", 
        RowBox[{
         RowBox[{"Maa", " ", "wam"}], "+", 
         RowBox[{"2", " ", "MAa", " ", "wAm", " ", "\[Alpha]m"}]}], ")"}]}], 
      RowBox[{"Maa", " ", "waf", " ", "wam"}]]}]}], ")"}], "||", 
  RowBox[{"(", 
   RowBox[{
    RowBox[{"0", "\[LessEqual]", "Rf", "\[LessEqual]", 
     FractionBox["1", "2"]}], "&&", 
    RowBox[{"MAA", ">", "0"}], "&&", 
    RowBox[{"0", "\[LessEqual]", "Rm", "\[LessEqual]", 
     FractionBox["1", "2"]}], "&&", 
    RowBox[{"wAf", ">", "0"}], "&&", 
    RowBox[{"0", "<", "\[Alpha]m", "<", "1"}], "&&", 
    RowBox[{"waf", ">", "0"}], "&&", 
    RowBox[{"Maa", ">", "0"}], "&&", 
    RowBox[{"MAa", ">", "0"}], "&&", 
    RowBox[{"0", "<", "\[Alpha]f", "<", "1"}], "&&", 
    RowBox[{"wam", ">", "0"}], "&&", 
    RowBox[{"wAm", ">", "0"}], "&&", 
    RowBox[{"FAa", ">", "0"}], "&&", 
    RowBox[{"FAA", ">", 
     RowBox[{"-", 
      FractionBox[
       RowBox[{"FAa", " ", "waf", " ", 
        RowBox[{"(", 
         RowBox[{
          RowBox[{"-", "1"}], "+", "\[Alpha]f"}], ")"}], " ", 
        RowBox[{"(", 
         RowBox[{
          RowBox[{"Maa", " ", "wam"}], "+", 
          RowBox[{"2", " ", "MAa", " ", "wAm", " ", "\[Alpha]m"}]}], ")"}]}], 
       
       RowBox[{
       "2", " ", "MAa", " ", "wAf", " ", "wAm", " ", "\[Alpha]m"}]]}]}], "&&", 
    RowBox[{"Faa", ">", 
     FractionBox[
      RowBox[{"FAa", " ", "wAf", " ", "\[Alpha]f", " ", 
       RowBox[{"(", 
        RowBox[{
         RowBox[{"Maa", " ", "wam"}], "+", 
         RowBox[{"2", " ", "MAa", " ", "wAm", " ", "\[Alpha]m"}]}], ")"}]}], 
      RowBox[{"Maa", " ", "waf", " ", "wam"}]]}]}], ")"}]}]], "Output",
 CellChangeTimes->{{3.685224598921362*^9, 3.685224654952359*^9}, 
   3.685224702693465*^9, 3.685225037042541*^9, 3.6855998556587543`*^9, 
   3.688392633467731*^9, {3.688847060772188*^9, 3.68884707124865*^9}, 
   3.6921892949891167`*^9, 3.692710696771599*^9, 3.696727063030078*^9, 
   3.697039589886232*^9, 3.697045006021173*^9, 3.697046069164407*^9, 
   3.697046843703896*^9, 3.6972843432435837`*^9, 3.7190047735052853`*^9, {
   3.719016594563686*^9, 3.719016598899109*^9}, 3.719078309517041*^9, 
   3.719146411369411*^9, 3.719156020607975*^9, 3.719257300113483*^9, 
   3.719339794010376*^9, 3.7195114065779123`*^9, 3.719517991120273*^9, 
   3.719756683849979*^9, 3.7198443493395233`*^9, 3.719933985581575*^9, 
   3.71995328319144*^9, 3.719954450902166*^9, 3.720191264024826*^9, 
   3.720355541438929*^9, 3.720368170217505*^9, 3.72044594759694*^9, 
   3.720450509601676*^9, 3.7204513615519753`*^9, 3.720464538611421*^9, 
   3.724358011317011*^9, 3.725116108291288*^9, 3.72513581118146*^9, 
   3.7253852559049053`*^9, 3.725631548168311*^9, 3.725716652863985*^9, 
   3.7266906372647057`*^9, 3.726919694513496*^9, 3.726919796639989*^9, 
   3.7269467405150948`*^9, 3.732976582816751*^9, 3.7355847476999073`*^9},
 ExpressionUUID -> "7a0cf043-7b2e-4705-bdf1-1d32c0e979ea"]
}, Closed]],

Cell["That is, equilA0 is valid if:", "Text",
 CellChangeTimes->{{3.543924388242859*^9, 3.5439244030670652`*^9}, {
   3.544121294129071*^9, 3.544121294310596*^9}, {3.5442871351487637`*^9, 
   3.5442871385640717`*^9}, 3.5455616570262947`*^9, {3.555091215294462*^9, 
   3.5550912211176*^9}, 
   3.555096125197936*^9},ExpressionUUID->"5e9d5e8e-9c66-41f3-a942-\
22aabbef280f"],

Cell[BoxData[
 RowBox[{
  RowBox[{"validcondA", "=", 
   RowBox[{"(", 
    RowBox[{
     RowBox[{"(", 
      RowBox[{
       RowBox[{"FAA", "<", 
        FractionBox[
         RowBox[{"FAa", " ", "waf", " ", 
          RowBox[{"(", 
           RowBox[{"1", "-", "\[Alpha]f"}], ")"}], " ", 
          RowBox[{"(", 
           RowBox[{
            RowBox[{"Maa", " ", "wam"}], "+", 
            RowBox[{"2", " ", "MAa", " ", "wAm", " ", "\[Alpha]m"}]}], 
           ")"}]}], 
         RowBox[{
         "2", " ", "MAa", " ", "wAf", " ", "wAm", " ", "\[Alpha]m"}]]}], "&&", 
       RowBox[{"Faa", "<", 
        FractionBox[
         RowBox[{"FAa", " ", "wAf", " ", "\[Alpha]f", " ", 
          RowBox[{"(", 
           RowBox[{
            RowBox[{"Maa", " ", "wam"}], "+", 
            RowBox[{"2", " ", "MAa", " ", "wAm", " ", "\[Alpha]m"}]}], 
           ")"}]}], 
         RowBox[{"Maa", " ", "waf", " ", "wam"}]]}]}], ")"}], "||", 
     RowBox[{"(", 
      RowBox[{
       RowBox[{"FAA", ">", 
        FractionBox[
         RowBox[{"FAa", " ", "waf", " ", 
          RowBox[{"(", 
           RowBox[{"1", "-", "\[Alpha]f"}], ")"}], " ", 
          RowBox[{"(", 
           RowBox[{
            RowBox[{"Maa", " ", "wam"}], "+", 
            RowBox[{"2", " ", "MAa", " ", "wAm", " ", "\[Alpha]m"}]}], 
           ")"}]}], 
         RowBox[{
         "2", " ", "MAa", " ", "wAf", " ", "wAm", " ", "\[Alpha]m"}]]}], "&&", 
       RowBox[{"Faa", ">", 
        FractionBox[
         RowBox[{"FAa", " ", "wAf", " ", "\[Alpha]f", " ", 
          RowBox[{"(", 
           RowBox[{
            RowBox[{"Maa", " ", "wam"}], "+", 
            RowBox[{"2", " ", "MAa", " ", "wAm", " ", "\[Alpha]m"}]}], 
           ")"}]}], 
         RowBox[{"Maa", " ", "waf", " ", "wam"}]]}]}], ")"}]}], ")"}]}], 
  ";"}]], "Input",
 CellChangeTimes->{{3.555091316003582*^9, 3.555091347245331*^9}, 
   3.55509612519862*^9, {3.685224778581128*^9, 3.685224795891345*^9}, {
   3.696727259110733*^9, 3.696727276431869*^9}},
 ExpressionUUID -> "145d1d50-e25f-46fe-8b8a-0ac3be2d0bd2"],

Cell["\<\
Making a set of substitutions that might help simplify factors below:\
\>", "Text",
 CellChangeTimes->{{3.697042249944133*^9, 
  3.697042264093727*^9}},ExpressionUUID->"f1b950de-acdf-4f8f-9657-\
27828d1bbdec"],

Cell[CellGroupData[{

Cell[BoxData[
 RowBox[{"subA1", "=", 
  RowBox[{"(", 
   RowBox[{
    RowBox[{"Solve", "[", 
     RowBox[{
      RowBox[{"eq1", "\[Equal]", "pXf"}], ",", "MAa"}], "]"}], "//", 
    "Flatten"}], ")"}]}]], "Input",
 CellChangeTimes->{{3.685228052230253*^9, 3.685228054018854*^9}, {
  3.69672728049817*^9, 3.696727282464467*^9}, {3.697284475846493*^9, 
  3.6972844895792713`*^9}},
 ExpressionUUID -> "e0c5d318-9b40-460c-998e-384b7b441d51"],

Cell[BoxData[
 RowBox[{"{", 
  RowBox[{"MAa", "\[Rule]", 
   FractionBox[
    RowBox[{"Maa", " ", "waf", " ", "wam", " ", 
     RowBox[{"(", 
      RowBox[{
       RowBox[{
        RowBox[{"-", "Faa"}], " ", "waf"}], "+", 
       RowBox[{"Faa", " ", "pXf", " ", "waf"}], "-", 
       RowBox[{"FAa", " ", "pXf", " ", "wAf"}], "+", 
       RowBox[{"FAa", " ", "wAf", " ", "\[Alpha]f"}]}], ")"}]}], 
    RowBox[{"2", " ", "wAf", " ", "wAm", " ", 
     RowBox[{"(", 
      RowBox[{
       RowBox[{"FAa", " ", "pXf", " ", "waf"}], "-", 
       RowBox[{"FAA", " ", "pXf", " ", "wAf"}], "-", 
       RowBox[{"FAa", " ", "waf", " ", "\[Alpha]f"}]}], ")"}], " ", 
     "\[Alpha]m"}]]}], "}"}]], "Output",
 CellChangeTimes->CompressedData["
1:eJxTTMoPSmVkYGAwBOIb754eYi597fjox0XrHUD623eWAhCdtOtoMYieN0Wz
BkSvbF3HuhNI/xZRqgbRG2abqfJWv3Y0kHx1+xWQvsT76KxX02tHpX9SqZ7N
rx17rkfM+9T12vFFZbJsd/drx3jnwwd7gfSeihVufUC6Ja1yOYg28nkzj6nn
tePRT/PFy7a+dpS13WIyBUgLsOSVbgXSNzymqu0C0he2t856DaQZnjg9Et72
2jHq0+W16UB6i+CzJ1lA+lZkbeF9IP1g01p7ru2vHY23mrKYAenKW7kF9kB6
1+J0Jgcg7fWBaclmIO3Tt+EW847XjnZ3PVm5gPSTmyX/9YG0z8WtlkZA+lWs
yRIQXXcsTNgSSJ+YlaO/bD8wPP50R0ocfO3I9ST9hyKQ/pDHcHQ2kFaY3sEu
cggYPmzzp9oCaaWnqzQlj7x2DFl6hbETSG9SnsEHouvSJ5tNA9Ja1ncqxC68
duybXPGX/+prRwAP8NS8
  "],
 ExpressionUUID -> "0cd04846-0eba-41f7-9c1c-6bd3ca5e2c7f"]
}, Closed]],

Cell[CellGroupData[{

Cell[BoxData[
 RowBox[{"subA2", "=", 
  RowBox[{
   RowBox[{"Solve", "[", 
    RowBox[{
     RowBox[{
      RowBox[{"(", 
       RowBox[{
        RowBox[{"eq2", "-", "pXm"}], "/.", "subA1"}], ")"}], "\[Equal]", 
      "0"}], ",", "FAa"}], "]"}], "//", "Flatten"}]}]], "Input",
 CellChangeTimes->{{3.685228006006179*^9, 3.68522807116182*^9}, {
   3.685228123012154*^9, 3.685228123420342*^9}, {3.685228567823412*^9, 
   3.685228583757584*^9}, {3.685228818837961*^9, 3.685228842459477*^9}, {
   3.6855981006941*^9, 3.685598101413011*^9}, {3.6856002405224323`*^9, 
   3.685600261274357*^9}, {3.685600486539138*^9, 3.685600487169848*^9}, 
   3.697039597542099*^9, {3.6972844773327017`*^9, 3.69728449240523*^9}},
 ExpressionUUID -> "8de81f74-5bab-4c25-9d70-28f593c349d9"],

Cell[BoxData[
 RowBox[{"{", 
  RowBox[{"FAa", "\[Rule]", 
   FractionBox[
    RowBox[{
     RowBox[{"(", 
      RowBox[{
       RowBox[{"-", "pXf"}], "+", 
       SuperscriptBox["pXf", "2"]}], ")"}], " ", 
     RowBox[{"(", 
      RowBox[{
       RowBox[{
        RowBox[{"-", "Faa"}], " ", "waf", " ", "wam"}], "+", 
       RowBox[{"Faa", " ", "pXm", " ", "waf", " ", "wam"}], "+", 
       RowBox[{"FAA", " ", "pXm", " ", "wAf", " ", "wAm"}]}], ")"}]}], 
    RowBox[{
     RowBox[{"(", 
      RowBox[{
       RowBox[{
        RowBox[{"-", "pXf"}], " ", "wAf", " ", "wam"}], "+", 
       RowBox[{"pXf", " ", "pXm", " ", "wAf", " ", "wam"}], "-", 
       RowBox[{"pXm", " ", "waf", " ", "wAm"}], "+", 
       RowBox[{"pXf", " ", "pXm", " ", "waf", " ", "wAm"}]}], ")"}], " ", 
     RowBox[{"(", 
      RowBox[{"pXf", "-", "\[Alpha]f"}], ")"}]}]]}], "}"}]], "Output",
 CellChangeTimes->{{3.685228038965263*^9, 3.6852280730698557`*^9}, 
   3.685228123860235*^9, {3.685228568445595*^9, 3.685228584064611*^9}, {
   3.685228819330928*^9, 3.685228842751709*^9}, 3.68559766327815*^9, {
   3.6855980802431927`*^9, 3.685598129446493*^9}, 3.685598177834391*^9, 
   3.685598724993011*^9, 3.6855992774907513`*^9, {3.685600219063756*^9, 
   3.685600261874702*^9}, 3.685600487531931*^9, 3.685600874269753*^9, 
   3.685600926362185*^9, 3.6883930035068693`*^9, 3.6888470713524647`*^9, 
   3.6921892951240387`*^9, 3.692710696876184*^9, 3.696727285512679*^9, 
   3.6970395981255493`*^9, 3.6970450061510878`*^9, 3.6970460693166447`*^9, 
   3.697046843845943*^9, 3.6972843434349318`*^9, 3.7190166377295*^9, 
   3.719078309715973*^9, 3.719146411513088*^9, 3.719156020717148*^9, 
   3.719257300233007*^9, 3.7193397941474*^9, 3.719511406677517*^9, 
   3.719517991250821*^9, 3.719756683972877*^9, 3.7198443494922113`*^9, 
   3.719933985735353*^9, 3.7199532835501347`*^9, 3.719954451356092*^9, 
   3.7201912641681633`*^9, 3.72035554158084*^9, 3.7203681703718987`*^9, 
   3.7204459477074957`*^9, 3.720450509736514*^9, 3.720451361715562*^9, 
   3.720464538777566*^9, 3.7243580114439783`*^9, 3.725116108441595*^9, 
   3.7251358113012543`*^9, 3.725385256083405*^9, 3.7256315485141706`*^9, 
   3.725716653036583*^9, 3.7266906374059963`*^9, 3.7269196947128763`*^9, 
   3.726919796837935*^9, 3.726946740664637*^9, 3.732976582937743*^9, 
   3.735584747835389*^9},
 ExpressionUUID -> "f73dce2f-7e9f-40a4-a80d-62b99174c505"]
}, Closed]],

Cell[CellGroupData[{

Cell[BoxData[
 RowBox[{"subA2b", "=", 
  RowBox[{
   RowBox[{"Solve", "[", 
    RowBox[{
     RowBox[{
      RowBox[{"(", 
       RowBox[{
        RowBox[{"eq2", "-", "pXm"}], "/.", "subA1"}], ")"}], "\[Equal]", 
      "0"}], ",", "\[Alpha]f"}], "]"}], "//", "Flatten"}]}]], "Input",
 CellChangeTimes->{{3.685601030398819*^9, 3.685601032373979*^9}, {
  3.69672728776307*^9, 3.6967272965124187`*^9}, {3.697284482077118*^9, 
  3.697284493556732*^9}},
 ExpressionUUID -> "96ba38ba-8800-457d-a498-9373352a918d"],

Cell[BoxData[
 RowBox[{"{", 
  RowBox[{"\[Alpha]f", "\[Rule]", 
   RowBox[{
    RowBox[{"(", 
     RowBox[{"pXf", " ", 
      RowBox[{"(", 
       RowBox[{
        RowBox[{
         RowBox[{"-", "Faa"}], " ", "waf", " ", "wam"}], "+", 
        RowBox[{"Faa", " ", "pXf", " ", "waf", " ", "wam"}], "+", 
        RowBox[{"Faa", " ", "pXm", " ", "waf", " ", "wam"}], "-", 
        RowBox[{"Faa", " ", "pXf", " ", "pXm", " ", "waf", " ", "wam"}], "-", 
        
        RowBox[{"FAa", " ", "pXf", " ", "wAf", " ", "wam"}], "+", 
        RowBox[{"FAa", " ", "pXf", " ", "pXm", " ", "wAf", " ", "wam"}], "-", 
        
        RowBox[{"FAa", " ", "pXm", " ", "waf", " ", "wAm"}], "+", 
        RowBox[{"FAa", " ", "pXf", " ", "pXm", " ", "waf", " ", "wAm"}], "+", 
        
        RowBox[{"FAA", " ", "pXm", " ", "wAf", " ", "wAm"}], "-", 
        RowBox[{"FAA", " ", "pXf", " ", "pXm", " ", "wAf", " ", "wAm"}]}], 
       ")"}]}], ")"}], "/", 
    RowBox[{"(", 
     RowBox[{"FAa", " ", 
      RowBox[{"(", 
       RowBox[{
        RowBox[{
         RowBox[{"-", "pXf"}], " ", "wAf", " ", "wam"}], "+", 
        RowBox[{"pXf", " ", "pXm", " ", "wAf", " ", "wam"}], "-", 
        RowBox[{"pXm", " ", "waf", " ", "wAm"}], "+", 
        RowBox[{"pXf", " ", "pXm", " ", "waf", " ", "wAm"}]}], ")"}]}], 
     ")"}]}]}], "}"}]], "Output",
 CellChangeTimes->{
  3.6856010329006968`*^9, 3.688393005655184*^9, 3.688847071380848*^9, 
   3.692189295162036*^9, 3.692710696909583*^9, {3.696727292116559*^9, 
   3.696727296794889*^9}, 3.697039600693749*^9, 3.697045006200951*^9, 
   3.697046069365972*^9, 3.69704684389809*^9, 3.697284343484806*^9, 
   3.7190166385077543`*^9, 3.719078309799608*^9, 3.7191464115874777`*^9, 
   3.719156020766412*^9, 3.719257300278517*^9, 3.719339794196113*^9, 
   3.719511406715933*^9, 3.719517991296154*^9, 3.7197566840153112`*^9, 
   3.719844349547677*^9, 3.719933985796732*^9, 3.719953283716716*^9, 
   3.7199544514574223`*^9, 3.72019126422148*^9, 3.7203555416278*^9, 
   3.720368170426201*^9, 3.720445947747828*^9, 3.720450509781715*^9, 
   3.720451361769681*^9, 3.7204645388441553`*^9, 3.7243580114946833`*^9, 
   3.725116108724399*^9, 3.72513581134074*^9, 3.725385256164143*^9, 
   3.7256315487149477`*^9, 3.725716653104149*^9, 3.7266906374548893`*^9, 
   3.726919694778504*^9, 3.7269197969212217`*^9, 3.726946740713964*^9, 
   3.7329765829781513`*^9, 3.735584747930286*^9},
 ExpressionUUID -> "8191e2c6-e2c3-4f10-a1c0-6048866efd0c"]
}, Closed]],

Cell["\<\
The equilibrium A is stable if the three eigenvalues of the stability matrix \
are all less than one in magnitude. We are guaranteed that the eigenvalues \
are real and that the largest of the eigenvalues is non-negative by the \
Perron-Frobenius theorem, given that the stability matrix is non-negative.

 The characteristic polynomial is\
\>", "Text",
 CellChangeTimes->{{3.555091394636313*^9, 3.555091419754784*^9}, {
   3.555092910200054*^9, 3.555092912701638*^9}, 3.555096125205367*^9, {
   3.7190193509552517`*^9, 3.719019359377595*^9}, {3.719019391430356*^9, 
   3.7190193929403477`*^9}},ExpressionUUID->"95c4746e-5766-4ce1-b45d-\
807fb4218b73"],

Cell[CellGroupData[{

Cell[BoxData[
 RowBox[{
  RowBox[{"charpolyIntFullr0", "/.", "equilA0"}], "//", "Factor"}]], "Input",
 CellChangeTimes->{{3.719019279266189*^9, 3.719019289604604*^9}, {
  3.719059228206225*^9, 3.719059228488463*^9}},
 ExpressionUUID -> "c78c8900-be74-459e-8014-135a11cfcc2c"],

Cell[BoxData[
 RowBox[{
  RowBox[{"(", 
   RowBox[{
    RowBox[{"(", 
     RowBox[{
      RowBox[{
       RowBox[{"-", "Faa"}], " ", "Maa", " ", "MAA", " ", "waf", " ", "wam", 
       " ", "wAm"}], "+", 
      RowBox[{
      "FAa", " ", "Maa", " ", "MAA", " ", "wAf", " ", "wam", " ", "wAm", " ", 
       "\[Alpha]f"}], "+", 
      RowBox[{
      "2", " ", "FAa", " ", "Maa", " ", "MAa", " ", "waf", " ", "wam", " ", 
       "wAm", " ", "\[Alpha]m"}], "-", 
      RowBox[{
      "2", " ", "FAa", " ", "Maa", " ", "MAa", " ", "waf", " ", "wam", " ", 
       "wAm", " ", "\[Alpha]f", " ", "\[Alpha]m"}], "+", 
      RowBox[{"2", " ", "FAa", " ", "MAa", " ", "MAA", " ", "wAf", " ", 
       SuperscriptBox["wAm", "2"], " ", "\[Alpha]f", " ", "\[Alpha]m"}], "+", 
      
      RowBox[{"4", " ", "FAa", " ", 
       SuperscriptBox["MAa", "2"], " ", "waf", " ", 
       SuperscriptBox["wAm", "2"], " ", 
       SuperscriptBox["\[Alpha]m", "2"]}], "-", 
      RowBox[{"4", " ", "FAA", " ", 
       SuperscriptBox["MAa", "2"], " ", "wAf", " ", 
       SuperscriptBox["wAm", "2"], " ", 
       SuperscriptBox["\[Alpha]m", "2"]}], "-", 
      RowBox[{"4", " ", "FAa", " ", 
       SuperscriptBox["MAa", "2"], " ", "waf", " ", 
       SuperscriptBox["wAm", "2"], " ", "\[Alpha]f", " ", 
       SuperscriptBox["\[Alpha]m", "2"]}], "-", 
      RowBox[{"FAa", " ", 
       SuperscriptBox["Maa", "2"], " ", "waf", " ", 
       SuperscriptBox["wam", "2"], " ", "\[Lambda]"}], "+", 
      RowBox[{"2", " ", "Faa", " ", "Maa", " ", "MAa", " ", "waf", " ", 
       SuperscriptBox["wam", "2"], " ", "\[Lambda]"}], "+", 
      RowBox[{"FAa", " ", 
       SuperscriptBox["Maa", "2"], " ", "waf", " ", 
       SuperscriptBox["wam", "2"], " ", "\[Alpha]f", " ", "\[Lambda]"}], "-", 
      
      RowBox[{"2", " ", "FAa", " ", "Maa", " ", "MAa", " ", "wAf", " ", 
       SuperscriptBox["wam", "2"], " ", "\[Alpha]f", " ", "\[Lambda]"}], "-", 
      
      RowBox[{"2", " ", "Faa", " ", "Maa", " ", "MAa", " ", "waf", " ", 
       SuperscriptBox["wam", "2"], " ", "\[Alpha]m", " ", "\[Lambda]"}], "-", 
      
      RowBox[{
      "2", " ", "FAa", " ", "Maa", " ", "MAa", " ", "waf", " ", "wam", " ", 
       "wAm", " ", "\[Alpha]m", " ", "\[Lambda]"}], "+", 
      RowBox[{
      "2", " ", "FAA", " ", "Maa", " ", "MAa", " ", "wAf", " ", "wam", " ", 
       "wAm", " ", "\[Alpha]m", " ", "\[Lambda]"}], "+", 
      RowBox[{"2", " ", "FAa", " ", "Maa", " ", "MAa", " ", "wAf", " ", 
       SuperscriptBox["wam", "2"], " ", "\[Alpha]f", " ", "\[Alpha]m", " ", 
       "\[Lambda]"}], "+", 
      RowBox[{
      "2", " ", "FAa", " ", "Maa", " ", "MAa", " ", "waf", " ", "wam", " ", 
       "wAm", " ", "\[Alpha]f", " ", "\[Alpha]m", " ", "\[Lambda]"}], "-", 
      RowBox[{"4", " ", "FAa", " ", 
       SuperscriptBox["MAa", "2"], " ", "wAf", " ", "wam", " ", "wAm", " ", 
       "\[Alpha]f", " ", "\[Alpha]m", " ", "\[Lambda]"}], "+", 
      RowBox[{"4", " ", "FAa", " ", 
       SuperscriptBox["MAa", "2"], " ", "wAf", " ", "wam", " ", "wAm", " ", 
       "\[Alpha]f", " ", 
       SuperscriptBox["\[Alpha]m", "2"], " ", "\[Lambda]"}]}], ")"}], " ", 
    RowBox[{"(", 
     RowBox[{
      RowBox[{
       RowBox[{"-", "2"}], " ", "Faa", " ", "FAa", " ", "Maa", " ", "MAa", 
       " ", 
       SuperscriptBox["waf", "2"], " ", "wam", " ", "wAm", " ", "\[Alpha]m"}],
       "+", 
      RowBox[{
      "2", " ", "Faa", " ", "FAA", " ", "Maa", " ", "MAa", " ", "waf", " ", 
       "wAf", " ", "wam", " ", "wAm", " ", "\[Alpha]m"}], "+", 
      RowBox[{"2", " ", "Faa", " ", "FAa", " ", "Maa", " ", "MAa", " ", 
       SuperscriptBox["waf", "2"], " ", "wam", " ", "wAm", " ", "\[Alpha]f", 
       " ", "\[Alpha]m"}], "-", 
      RowBox[{"2", " ", "FAa", " ", "FAA", " ", "Maa", " ", "MAa", " ", 
       SuperscriptBox["wAf", "2"], " ", "wam", " ", "wAm", " ", "\[Alpha]f", 
       " ", "\[Alpha]m"}], "-", 
      RowBox[{"Faa", " ", "FAa", " ", 
       SuperscriptBox["Maa", "2"], " ", 
       SuperscriptBox["waf", "2"], " ", 
       SuperscriptBox["wam", "2"], " ", "\[Lambda]"}], "+", 
      RowBox[{"Faa", " ", "FAa", " ", 
       SuperscriptBox["Maa", "2"], " ", 
       SuperscriptBox["waf", "2"], " ", 
       SuperscriptBox["wam", "2"], " ", "\[Alpha]f", " ", "\[Lambda]"}], "+", 
      
      RowBox[{
      "2", " ", "Faa", " ", "FAA", " ", "Maa", " ", "MAa", " ", "waf", " ", 
       "wAf", " ", "wam", " ", "wAm", " ", "\[Alpha]m", " ", "\[Lambda]"}], 
      "-", 
      RowBox[{"4", " ", "FAa", " ", "FAA", " ", 
       SuperscriptBox["MAa", "2"], " ", 
       SuperscriptBox["wAf", "2"], " ", 
       SuperscriptBox["wAm", "2"], " ", "\[Alpha]f", " ", 
       SuperscriptBox["\[Alpha]m", "2"], " ", "\[Lambda]"}], "+", 
      RowBox[{
       SuperscriptBox["FAa", "2"], " ", 
       SuperscriptBox["Maa", "2"], " ", "waf", " ", "wAf", " ", 
       SuperscriptBox["wam", "2"], " ", "\[Alpha]f", " ", 
       SuperscriptBox["\[Lambda]", "2"]}], "-", 
      RowBox[{
       SuperscriptBox["FAa", "2"], " ", 
       SuperscriptBox["Maa", "2"], " ", "waf", " ", "wAf", " ", 
       SuperscriptBox["wam", "2"], " ", 
       SuperscriptBox["\[Alpha]f", "2"], " ", 
       SuperscriptBox["\[Lambda]", "2"]}], "-", 
      RowBox[{
      "2", " ", "Faa", " ", "FAA", " ", "Maa", " ", "MAa", " ", "waf", " ", 
       "wAf", " ", "wam", " ", "wAm", " ", "\[Alpha]m", " ", 
       SuperscriptBox["\[Lambda]", "2"]}], "+", 
      RowBox[{"4", " ", 
       SuperscriptBox["FAa", "2"], " ", "Maa", " ", "MAa", " ", "waf", " ", 
       "wAf", " ", "wam", " ", "wAm", " ", "\[Alpha]f", " ", "\[Alpha]m", " ", 
       SuperscriptBox["\[Lambda]", "2"]}], "-", 
      RowBox[{"4", " ", 
       SuperscriptBox["FAa", "2"], " ", "Maa", " ", "MAa", " ", "waf", " ", 
       "wAf", " ", "wam", " ", "wAm", " ", 
       SuperscriptBox["\[Alpha]f", "2"], " ", "\[Alpha]m", " ", 
       SuperscriptBox["\[Lambda]", "2"]}], "+", 
      RowBox[{"4", " ", 
       SuperscriptBox["FAa", "2"], " ", 
       SuperscriptBox["MAa", "2"], " ", "waf", " ", "wAf", " ", 
       SuperscriptBox["wAm", "2"], " ", "\[Alpha]f", " ", 
       SuperscriptBox["\[Alpha]m", "2"], " ", 
       SuperscriptBox["\[Lambda]", "2"]}], "-", 
      RowBox[{"4", " ", 
       SuperscriptBox["FAa", "2"], " ", 
       SuperscriptBox["MAa", "2"], " ", "waf", " ", "wAf", " ", 
       SuperscriptBox["wAm", "2"], " ", 
       SuperscriptBox["\[Alpha]f", "2"], " ", 
       SuperscriptBox["\[Alpha]m", "2"], " ", 
       SuperscriptBox["\[Lambda]", "2"]}]}], ")"}]}], ")"}], "/", 
  RowBox[{"(", 
   RowBox[{"waf", " ", "wAf", " ", "wam", " ", 
    RowBox[{"(", 
     RowBox[{
      RowBox[{
       RowBox[{"-", "FAa"}], " ", 
       SuperscriptBox["Maa", "2"], " ", "waf", " ", "wam"}], "+", 
      RowBox[{
      "2", " ", "Faa", " ", "Maa", " ", "MAa", " ", "waf", " ", "wam"}], "+", 
      
      RowBox[{"FAa", " ", 
       SuperscriptBox["Maa", "2"], " ", "waf", " ", "wam", " ", "\[Alpha]f"}],
       "-", 
      RowBox[{
      "2", " ", "FAa", " ", "Maa", " ", "MAa", " ", "wAf", " ", "wam", " ", 
       "\[Alpha]f"}], "-", 
      RowBox[{
      "2", " ", "Faa", " ", "Maa", " ", "MAa", " ", "waf", " ", "wam", " ", 
       "\[Alpha]m"}], "-", 
      RowBox[{
      "2", " ", "FAa", " ", "Maa", " ", "MAa", " ", "waf", " ", "wAm", " ", 
       "\[Alpha]m"}], "+", 
      RowBox[{
      "2", " ", "FAA", " ", "Maa", " ", "MAa", " ", "wAf", " ", "wAm", " ", 
       "\[Alpha]m"}], "+", 
      RowBox[{
      "2", " ", "FAa", " ", "Maa", " ", "MAa", " ", "wAf", " ", "wam", " ", 
       "\[Alpha]f", " ", "\[Alpha]m"}], "+", 
      RowBox[{
      "2", " ", "FAa", " ", "Maa", " ", "MAa", " ", "waf", " ", "wAm", " ", 
       "\[Alpha]f", " ", "\[Alpha]m"}], "-", 
      RowBox[{"4", " ", "FAa", " ", 
       SuperscriptBox["MAa", "2"], " ", "wAf", " ", "wAm", " ", "\[Alpha]f", 
       " ", "\[Alpha]m"}], "+", 
      RowBox[{"4", " ", "FAa", " ", 
       SuperscriptBox["MAa", "2"], " ", "wAf", " ", "wAm", " ", "\[Alpha]f", 
       " ", 
       SuperscriptBox["\[Alpha]m", "2"]}]}], ")"}], " ", 
    RowBox[{"(", 
     RowBox[{
      RowBox[{
       RowBox[{"-", 
        SuperscriptBox["FAa", "2"]}], " ", 
       SuperscriptBox["Maa", "2"], " ", 
       SuperscriptBox["wam", "2"], " ", "\[Alpha]f"}], "+", 
      RowBox[{
       SuperscriptBox["FAa", "2"], " ", 
       SuperscriptBox["Maa", "2"], " ", 
       SuperscriptBox["wam", "2"], " ", 
       SuperscriptBox["\[Alpha]f", "2"]}], "+", 
      RowBox[{
      "2", " ", "Faa", " ", "FAA", " ", "Maa", " ", "MAa", " ", "wam", " ", 
       "wAm", " ", "\[Alpha]m"}], "-", 
      RowBox[{"4", " ", 
       SuperscriptBox["FAa", "2"], " ", "Maa", " ", "MAa", " ", "wam", " ", 
       "wAm", " ", "\[Alpha]f", " ", "\[Alpha]m"}], "+", 
      RowBox[{"4", " ", 
       SuperscriptBox["FAa", "2"], " ", "Maa", " ", "MAa", " ", "wam", " ", 
       "wAm", " ", 
       SuperscriptBox["\[Alpha]f", "2"], " ", "\[Alpha]m"}], "-", 
      RowBox[{"4", " ", 
       SuperscriptBox["FAa", "2"], " ", 
       SuperscriptBox["MAa", "2"], " ", 
       SuperscriptBox["wAm", "2"], " ", "\[Alpha]f", " ", 
       SuperscriptBox["\[Alpha]m", "2"]}], "+", 
      RowBox[{"4", " ", 
       SuperscriptBox["FAa", "2"], " ", 
       SuperscriptBox["MAa", "2"], " ", 
       SuperscriptBox["wAm", "2"], " ", 
       SuperscriptBox["\[Alpha]f", "2"], " ", 
       SuperscriptBox["\[Alpha]m", "2"]}]}], ")"}]}], ")"}]}]], "Output",
 CellChangeTimes->{3.719019290740884*^9, 3.719059230277894*^9, 
  3.719078310111745*^9, 3.71914641196318*^9, 3.7191560211117563`*^9, 
  3.71925730059269*^9, 3.719339794518457*^9, 3.719511407072297*^9, 
  3.719517991662383*^9, 3.71975668435211*^9, 3.71984434986201*^9, 
  3.719933986109592*^9, 3.719953284086816*^9, 3.7199544517917547`*^9, 
  3.720191264633581*^9, 3.720355541972383*^9, 3.720368170790451*^9, 
  3.720445948068095*^9, 3.720450510090096*^9, 3.720451362100677*^9, 
  3.720464539189782*^9, 3.724358011668174*^9, 3.725116109093276*^9, 
  3.725135811652033*^9, 3.725385256483987*^9, 3.725631549215768*^9, 
  3.7257166534187937`*^9, 3.726690637839797*^9, 3.7269196948445377`*^9, 
  3.7269197977622643`*^9, 3.726946741066203*^9, 3.7329765832859907`*^9, 
  3.73558474837287*^9},
 ExpressionUUID -> "8bd3e7c7-7c96-46b1-8f8e-fd6c8b2261e5"]
}, Closed]],

Cell["The first eigenvalue is", "Text",
 CellChangeTimes->{{3.719019371355392*^9, 
  3.719019408291114*^9}},ExpressionUUID->"e14d078d-10e6-4752-b506-\
d8bffa0cb7de"],

Cell[CellGroupData[{

Cell[BoxData[{
 RowBox[{
  RowBox[{
   RowBox[{
    RowBox[{"Numerator", "[", 
     RowBox[{"Factor", "[", 
      RowBox[{
       RowBox[{"charpolyIntFull", "/.", 
        RowBox[{"r", "\[Rule]", "0"}]}], "/.", "equilA0"}], "]"}], "]"}], "[", 
    RowBox[{"[", "1", "]"}], "]"}], "//", "Simplify"}], 
  ";"}], "\[IndentingNewLine]", 
 RowBox[{"eigenA1", "=", 
  RowBox[{"\[Lambda]", "/.", 
   RowBox[{"(", 
    RowBox[{
     RowBox[{
      RowBox[{"Solve", "[", 
       RowBox[{
        RowBox[{"%", "\[Equal]", "0"}], ",", "\[Lambda]"}], "]"}], "//", 
      "Simplify"}], "//", "Flatten"}], ")"}]}]}]}], "Input",
 CellChangeTimes->{{3.719019314036767*^9, 3.7190193337548847`*^9}, {
  3.719019432088076*^9, 3.71901943768141*^9}},
 ExpressionUUID -> "63cc8e39-f506-4d2e-8d58-6d1e73bc1571"],

Cell[BoxData[
 FractionBox[
  RowBox[{"wAm", " ", 
   RowBox[{"(", 
    RowBox[{
     RowBox[{"Faa", " ", "Maa", " ", "MAA", " ", "waf", " ", "wam"}], "+", 
     RowBox[{"4", " ", "FAA", " ", 
      SuperscriptBox["MAa", "2"], " ", "wAf", " ", "wAm", " ", 
      SuperscriptBox["\[Alpha]m", "2"]}], "+", 
     RowBox[{"FAa", " ", 
      RowBox[{"(", 
       RowBox[{
        RowBox[{"Maa", " ", "wam"}], "+", 
        RowBox[{"2", " ", "MAa", " ", "wAm", " ", "\[Alpha]m"}]}], ")"}], " ", 
      RowBox[{"(", 
       RowBox[{
        RowBox[{
         RowBox[{"-", "MAA"}], " ", "wAf", " ", "\[Alpha]f"}], "+", 
        RowBox[{"2", " ", "MAa", " ", "waf", " ", 
         RowBox[{"(", 
          RowBox[{
           RowBox[{"-", "1"}], "+", "\[Alpha]f"}], ")"}], " ", 
         "\[Alpha]m"}]}], ")"}]}]}], ")"}]}], 
  RowBox[{"wam", " ", 
   RowBox[{"(", 
    RowBox[{
     RowBox[{"FAa", " ", 
      RowBox[{"(", 
       RowBox[{
        RowBox[{"Maa", " ", "waf", " ", 
         RowBox[{"(", 
          RowBox[{
           RowBox[{"-", "1"}], "+", "\[Alpha]f"}], ")"}]}], "+", 
        RowBox[{"2", " ", "MAa", " ", "wAf", " ", "\[Alpha]f", " ", 
         RowBox[{"(", 
          RowBox[{
           RowBox[{"-", "1"}], "+", "\[Alpha]m"}], ")"}]}]}], ")"}], " ", 
      RowBox[{"(", 
       RowBox[{
        RowBox[{"Maa", " ", "wam"}], "+", 
        RowBox[{"2", " ", "MAa", " ", "wAm", " ", "\[Alpha]m"}]}], ")"}]}], 
     "+", 
     RowBox[{"2", " ", "Maa", " ", "MAa", " ", 
      RowBox[{"(", 
       RowBox[{
        RowBox[{
         RowBox[{"-", "Faa"}], " ", "waf", " ", "wam", " ", 
         RowBox[{"(", 
          RowBox[{
           RowBox[{"-", "1"}], "+", "\[Alpha]m"}], ")"}]}], "+", 
        RowBox[{"FAA", " ", "wAf", " ", "wAm", " ", "\[Alpha]m"}]}], 
       ")"}]}]}], ")"}]}]]], "Output",
 CellChangeTimes->{{3.7190193295553093`*^9, 3.719019334324876*^9}, 
   3.719019439693164*^9, 3.7190783104925756`*^9, 3.7191464123032007`*^9, 
   3.719156021315508*^9, 3.7192573007998343`*^9, 3.7193397948099318`*^9, 
   3.719511407299387*^9, 3.71951799192936*^9, 3.7197566846256638`*^9, 
   3.719844350163418*^9, 3.719933986312725*^9, 3.719953284400366*^9, 
   3.719954452018979*^9, 3.7201912649602833`*^9, 3.720355542214387*^9, 
   3.720368171327209*^9, 3.7204459482753353`*^9, 3.720450510292489*^9, 
   3.720451362314286*^9, 3.720464539533699*^9, 3.724358011791938*^9, 
   3.725116109318331*^9, 3.725135811854944*^9, 3.725385256836981*^9, 
   3.725631549431129*^9, 3.725716653721292*^9, 3.72669063817835*^9, 
   3.72691969489464*^9, 3.7269197981454573`*^9, 3.726946741430133*^9, 
   3.732976583496076*^9, 3.7355847487324553`*^9},
 ExpressionUUID -> "554038e8-cf60-486d-871a-cc89af60c5f5"]
}, Closed]],

Cell["\<\
This first eigenvalue is consistent with stability if the following is \
positive:\
\>", "Text",
 CellChangeTimes->{{3.685600538049251*^9, 3.685600562025258*^9}, {
   3.6856006259956417`*^9, 3.685600627211115*^9}, 3.685600758973165*^9, 
   3.719016667154402*^9, 
   3.719019387380384*^9},ExpressionUUID->"aa146499-a920-4d65-a8ca-\
86728b7c20e2"],

Cell[CellGroupData[{

Cell[BoxData[
 RowBox[{"Collect", "[", 
  RowBox[{
   RowBox[{
    RowBox[{
     RowBox[{"1", "-", "eigenA1"}], "/.", "subA1"}], "/.", "subA2"}], ",", 
   "MAA", ",", "Factor"}], "]"}]], "Input",
 CellChangeTimes->{{3.685600392219418*^9, 3.685600392321788*^9}, {
   3.685600620128047*^9, 3.6856006226934834`*^9}, {3.697284499860817*^9, 
   3.697284501794793*^9}, 3.719019443520656*^9},
 ExpressionUUID -> "e9363c79-2924-4da5-9116-240cf9e479d0"],

Cell[BoxData[
 RowBox[{
  FractionBox[
   RowBox[{"MAA", " ", "pXf", " ", 
    RowBox[{"(", 
     RowBox[{
      RowBox[{"-", "1"}], "+", "pXm"}], ")"}], " ", "wAf", " ", "wAm", " ", 
    "\[Alpha]m"}], 
   RowBox[{"Maa", " ", 
    RowBox[{"(", 
     RowBox[{
      RowBox[{"-", "1"}], "+", "pXf"}], ")"}], " ", "waf", " ", "wam", " ", 
    RowBox[{"(", 
     RowBox[{
      RowBox[{"-", "pXm"}], "-", "\[Alpha]m", "+", 
      RowBox[{"2", " ", "pXm", " ", "\[Alpha]m"}]}], ")"}]}]], "-", 
  FractionBox[
   RowBox[{
    RowBox[{"pXf", " ", "pXm", " ", "wAf", " ", "wam"}], "+", 
    RowBox[{"pXf", " ", "wAf", " ", "wam", " ", "\[Alpha]m"}], "-", 
    RowBox[{
    "2", " ", "pXf", " ", "pXm", " ", "wAf", " ", "wam", " ", "\[Alpha]m"}], 
    "-", 
    RowBox[{"pXm", " ", "waf", " ", "wAm", " ", "\[Alpha]m"}], "+", 
    RowBox[{"pXf", " ", "pXm", " ", "waf", " ", "wAm", " ", "\[Alpha]m"}]}], 
   RowBox[{"pXf", " ", "wAf", " ", "wam", " ", 
    RowBox[{"(", 
     RowBox[{
      RowBox[{"-", "pXm"}], "-", "\[Alpha]m", "+", 
      RowBox[{"2", " ", "pXm", " ", "\[Alpha]m"}]}], ")"}]}]]}]], "Output",
 CellChangeTimes->{
  3.685600392838648*^9, {3.6856004903132677`*^9, 3.6856005124715652`*^9}, 
   3.685600624271246*^9, 3.688393033331859*^9, 3.688847082145193*^9, 
   3.692189304599349*^9, 3.692710707170382*^9, 3.696727549438417*^9, 
   3.696727735178862*^9, {3.6970395292848263`*^9, 3.697039547431575*^9}, 
   3.697039648511351*^9, 3.697045010651278*^9, 3.697046082032887*^9, 
   3.69704684822751*^9, 3.6972843554458523`*^9, {3.719019444640336*^9, 
   3.719019465481267*^9}, 3.719060265238689*^9, 3.719078310614016*^9, 
   3.719146412449778*^9, 3.719156021493981*^9, 3.7192573009785957`*^9, 
   3.719339794929572*^9, 3.7195114074867783`*^9, 3.719517992060006*^9, 
   3.719756684744323*^9, 3.719844350283085*^9, 3.719933986492661*^9, 
   3.719953284654921*^9, 3.719954452472167*^9, 3.720191265125576*^9, 
   3.720355542402405*^9, 3.720368171444498*^9, 3.720445948448731*^9, 
   3.720450510405032*^9, 3.720451362511304*^9, 3.7204645397237997`*^9, 
   3.724358011882222*^9, 3.725116109439254*^9, 3.725135811968048*^9, 
   3.7253852569565163`*^9, 3.725631549556932*^9, 3.725716653839822*^9, 
   3.726690638320962*^9, 3.726919694944131*^9, 3.726919798277776*^9, 
   3.726946741581133*^9, 3.732976583618144*^9, 3.735584748871408*^9},
 ExpressionUUID -> "8b28c62c-f05c-4ec4-83a1-6791b473f248"]
}, Closed]],

Cell["which we write more clearly as:", "Text",
 CellChangeTimes->{{3.696727798050867*^9, 
  3.6967278048087797`*^9}},ExpressionUUID->"87e9684b-4d47-44eb-83fd-\
2cd48e2a5eb7"],

Cell[CellGroupData[{

Cell[BoxData[{
 RowBox[{
  RowBox[{
   RowBox[{"-", 
    FractionBox[
     RowBox[{"MAA", " ", 
      RowBox[{"(", 
       RowBox[{"1", "-", "pXm"}], ")"}], " ", "pXf", " ", "wAf", " ", "wAm", 
      " ", "\[Alpha]m"}], 
     RowBox[{"Maa", " ", 
      RowBox[{"(", 
       RowBox[{"1", "-", "pXf"}], ")"}], " ", "waf", " ", "wam", " ", 
      RowBox[{"(", 
       RowBox[{
        RowBox[{"pXm", 
         RowBox[{"(", 
          RowBox[{"1", "-", "\[Alpha]m"}], ")"}]}], "+", 
        RowBox[{"\[Alpha]m", 
         RowBox[{"(", 
          RowBox[{"1", "-", "pXm"}], ")"}]}]}], ")"}]}]]}], "+", 
   FractionBox[
    RowBox[{
     RowBox[{"pXf", " ", "wAf", " ", "wam", " ", 
      RowBox[{"(", 
       RowBox[{
        RowBox[{"pXm", 
         RowBox[{"(", 
          RowBox[{"1", "-", "\[Alpha]m"}], ")"}]}], "+", 
        RowBox[{"\[Alpha]m", 
         RowBox[{"(", 
          RowBox[{"1", "-", "pXm"}], ")"}]}]}], ")"}]}], "-", 
     RowBox[{"pXm", 
      RowBox[{"(", 
       RowBox[{"1", "-", "pXf"}], ")"}], " ", "waf", " ", "wAm", " ", 
      "\[Alpha]m"}]}], 
    RowBox[{"pXf", " ", "wAf", " ", "wam", " ", 
     RowBox[{"(", 
      RowBox[{
       RowBox[{"pXm", 
        RowBox[{"(", 
         RowBox[{"1", "-", "\[Alpha]m"}], ")"}]}], "+", 
       RowBox[{"\[Alpha]m", 
        RowBox[{"(", 
         RowBox[{"1", "-", "pXm"}], ")"}]}]}], ")"}]}]]}], 
  ";"}], "\[IndentingNewLine]", 
 RowBox[{
  RowBox[{"%", "-", "%%"}], "//", "FullSimplify"}]}], "Input",
 CellChangeTimes->{{3.6967278075905323`*^9, 3.696727873737011*^9}, {
  3.696728136655326*^9, 3.696728140270619*^9}, {3.697039511713175*^9, 
  3.697039541415296*^9}, {3.719060258682931*^9, 3.7190602628589573`*^9}},
 ExpressionUUID -> "abeac6fd-b946-459c-a3a9-7fed0a5c8acc"],

Cell[BoxData["0"], "Output",
 CellChangeTimes->{3.719060266889072*^9, 3.71907831070015*^9, 
  3.719146412492178*^9, 3.7191560215325737`*^9, 3.719257301030984*^9, 
  3.71933979498031*^9, 3.719511407514821*^9, 3.719517992090178*^9, 
  3.719756684787541*^9, 3.71984435032964*^9, 3.719933986547411*^9, 
  3.719953284697649*^9, 3.719954452671966*^9, 3.7201912651706467`*^9, 
  3.72035554244919*^9, 3.720368171493334*^9, 3.7204459484799633`*^9, 
  3.720450510530777*^9, 3.720451362557959*^9, 3.720464539795001*^9, 
  3.724358012106681*^9, 3.725116109492464*^9, 3.72513581205472*^9, 
  3.725385257030151*^9, 3.725631549636341*^9, 3.7257166539035273`*^9, 
  3.7266906383595343`*^9, 3.7269196954191113`*^9, 3.726919798372447*^9, 
  3.726946741621129*^9, 3.732976583697398*^9, 3.735584748913876*^9},
 ExpressionUUID -> "5129b86d-2e94-4904-8837-6b7078aec561"]
}, Closed]],

Cell[TextData[{
 "The first term is never positive, so we require that MAA be sufficiently \
small, ",
 Cell[BoxData[
  RowBox[{"MAA", "<", 
   FractionBox[
    RowBox[{"Maa", " ", 
     RowBox[{"(", 
      RowBox[{"1", "-", "pXf"}], ")"}], " ", "waf", " ", 
     RowBox[{"(", 
      RowBox[{
       RowBox[{"pXf", " ", "wAf", " ", "wam", " ", 
        RowBox[{"(", 
         RowBox[{
          RowBox[{"pXm", 
           RowBox[{"(", 
            RowBox[{"1", "-", "\[Alpha]m"}], ")"}]}], "+", 
          RowBox[{"\[Alpha]m", 
           RowBox[{"(", 
            RowBox[{"1", "-", "pXm"}], ")"}]}]}], ")"}]}], "-", 
       RowBox[{"pXm", " ", 
        RowBox[{"(", 
         RowBox[{"1", "-", "pXf"}], ")"}], " ", "waf", " ", "wAm", " ", 
        "\[Alpha]m"}]}], ")"}]}], 
    RowBox[{
     RowBox[{"(", 
      RowBox[{"1", "-", "pXm"}], ")"}], " ", 
     SuperscriptBox["pXf", "2"], " ", 
     SuperscriptBox["wAf", "2"], " ", "wAm", " ", "\[Alpha]m"}]]}]],
  CellChangeTimes->{3.6856007134410257`*^9, 3.6883930390268373`*^9},
  ExpressionUUID->"c8c893ca-80bf-4157-a12e-1c3bfe89e3fc"],
 ", which itself requires that the second term is positive (i.e., we must \
have ",
 "pXf wAf wam (pX1(1-\[Alpha]m)+\[Alpha]m(1-pX1))-pX1 (1-pXf) waf wAm \
\[Alpha]m",
 ">0 for there to be any parameter set in which MAA can be positive and less \
than this quantity):"
}], "Text",
 CellChangeTimes->{{3.685600652561042*^9, 3.685600703323888*^9}, {
   3.6883930594686117`*^9, 3.688393086295328*^9}, 3.688398120877801*^9, {
   3.688398571311617*^9, 3.688398574806653*^9}, {3.688399372079363*^9, 
   3.688399418849024*^9}, {3.6967277256365128`*^9, 3.6967277512746277`*^9}, {
   3.6967279898008823`*^9, 3.6967280285829573`*^9}, {3.697041553362886*^9, 
   3.697041558434167*^9}},ExpressionUUID->"ccabaed8-22b9-4d67-bec3-\
8fc1daf4c313"],

Cell[CellGroupData[{

Cell[BoxData[
 RowBox[{
  RowBox[{"Solve", "[", 
   RowBox[{
    RowBox[{"%%", "\[Equal]", "0"}], ",", "MAA"}], "]"}], "//", 
  "Simplify"}]], "Input",
 CellChangeTimes->{{3.685600704985601*^9, 3.68560071292577*^9}, 
   3.7190602788887053`*^9},
 ExpressionUUID -> "ec7d209e-a7ff-49c7-bf9a-2bcd0f7ef34e"],

Cell[BoxData[
 RowBox[{"{", 
  RowBox[{"{", 
   RowBox[{"MAA", "\[Rule]", 
    FractionBox[
     RowBox[{"Maa", " ", 
      RowBox[{"(", 
       RowBox[{
        RowBox[{"-", "1"}], "+", "pXf"}], ")"}], " ", "waf", " ", 
      RowBox[{"(", 
       RowBox[{
        RowBox[{
         RowBox[{"-", "pXm"}], " ", "waf", " ", "wAm", " ", "\[Alpha]m"}], 
        "+", 
        RowBox[{"pXf", " ", 
         RowBox[{"(", 
          RowBox[{
           RowBox[{"wAf", " ", "wam", " ", "\[Alpha]m"}], "+", 
           RowBox[{"pXm", " ", 
            RowBox[{"(", 
             RowBox[{
              RowBox[{"wAf", " ", "wam"}], "-", 
              RowBox[{"2", " ", "wAf", " ", "wam", " ", "\[Alpha]m"}], "+", 
              RowBox[{"waf", " ", "wAm", " ", "\[Alpha]m"}]}], ")"}]}]}], 
          ")"}]}]}], ")"}]}], 
     RowBox[{
      SuperscriptBox["pXf", "2"], " ", 
      RowBox[{"(", 
       RowBox[{
        RowBox[{"-", "1"}], "+", "pXm"}], ")"}], " ", 
      SuperscriptBox["wAf", "2"], " ", "wAm", " ", "\[Alpha]m"}]]}], "}"}], 
  "}"}]], "Output",
 CellChangeTimes->{
  3.6856007134410257`*^9, 3.6883930390268373`*^9, 3.688847082188429*^9, 
   3.692189304631281*^9, 3.692710707211298*^9, 3.6967277362798357`*^9, {
   3.69703966278405*^9, 3.6970396663688583`*^9}, 3.697041548288513*^9, 
   3.69704501078364*^9, 3.6970460821669617`*^9, 3.697046848312232*^9, 
   3.697284355526483*^9, 3.7190194847792664`*^9, 3.719060279607164*^9, 
   3.71907831078275*^9, 3.719146412551373*^9, 3.719156021581917*^9, 
   3.719257301078464*^9, 3.719339795029222*^9, 3.719511407556801*^9, 
   3.719517992137693*^9, 3.719756684832942*^9, 3.719844350380137*^9, 
   3.719933986612999*^9, 3.719953284800927*^9, 3.719954452773243*^9, 
   3.72019126521973*^9, 3.720355542500532*^9, 3.72036817154196*^9, 
   3.720445948521105*^9, 3.720450510580143*^9, 3.720451362632702*^9, 
   3.720464539874052*^9, 3.724358012161552*^9, 3.725116109656793*^9, 
   3.725135812095907*^9, 3.725385257113599*^9, 3.7256315497137814`*^9, 
   3.725716653970077*^9, 3.7266906384110813`*^9, 3.726919695716176*^9, 
   3.726919798472858*^9, 3.7269467416967487`*^9, 3.732976583742477*^9, 
   3.7355847489676113`*^9},
 ExpressionUUID -> "5b6a623f-9631-4bf3-b899-e75748acdc94"]
}, Closed]],

Cell[TextData[{
 "The last two eigenvalues are more readily interpreted by analysing the \
quadratic portion of the characteristic polynomial (with leading ",
 Cell[BoxData[
  RowBox[{"+", 
   SuperscriptBox["\[Lambda]", "2"]}]],
  CellChangeTimes->{{3.545504446240713*^9, 3.545504480865321*^9}, 
    3.545504666928657*^9, 3.545504709837262*^9, {3.545515508053965*^9, 
    3.545515519324705*^9}},ExpressionUUID->
  "41a08481-6d45-4e29-aa4c-c4cb31a0b1b2"],
 " term):"
}], "Text",
 CellChangeTimes->{{3.545504194393734*^9, 3.545504363763036*^9}, {
   3.54550440332355*^9, 3.545504420465623*^9}, {3.545504654485074*^9, 
   3.5455046651555233`*^9}, 3.545515616139512*^9, 3.545561428993938*^9, 
   3.555091424596027*^9, {3.555091457228531*^9, 3.5550914576015368`*^9}, 
   3.555096125225285*^9, {3.685599895168438*^9, 3.68559989556635*^9}, 
   3.6856007561890182`*^9},ExpressionUUID->"cf5011ec-4565-4388-b076-\
bfc992895fd8"],

Cell[BoxData[{
 RowBox[{
  RowBox[{
   RowBox[{
    RowBox[{
     RowBox[{"Table", "[", 
      RowBox[{
       RowBox[{"matIntFull", "[", 
        RowBox[{"[", 
         RowBox[{"i", ",", "j"}], "]"}], "]"}], ",", 
       RowBox[{"{", 
        RowBox[{"i", ",", "1", ",", "2"}], "}"}], ",", 
       RowBox[{"{", 
        RowBox[{"j", ",", "1", ",", "2"}], "}"}]}], "]"}], "/.", 
     RowBox[{"r", "\[Rule]", "0"}]}], "/.", "equilA0"}], "//", "Factor"}], 
  ";"}], "\[IndentingNewLine]", 
 RowBox[{
  RowBox[{"charpolyA", "=", 
   RowBox[{
    RowBox[{"Det", "[", 
     RowBox[{"%", "-", 
      RowBox[{"\[Lambda]", " ", 
       RowBox[{"IdentityMatrix", "[", "2", "]"}]}]}], "]"}], "//", 
    "Factor"}]}], ";"}]}], "Input",
 CellChangeTimes->{{3.696728182485654*^9, 3.696728193957447*^9}, {
  3.6970394289897223`*^9, 3.697039470373415*^9}},
 ExpressionUUID -> "97fe74aa-a7ab-40f8-911d-5b9e129d095a"],

Cell["\<\
Stability requires that the slope at \[Lambda]=1 is positive and that the \
intercept at \[Lambda]=1 is positive, otherwise one or both of these two \
eigenvalues will be greater than one:\
\>", "Text",
 CellChangeTimes->{{3.545504485855836*^9, 3.545504544142393*^9}, 
   3.555096125229538*^9},ExpressionUUID->"0dbf136d-e357-4838-bf19-\
dca1904a2f72"],

Cell[CellGroupData[{

Cell[BoxData[
 RowBox[{"slopeA", "=", 
  RowBox[{
   RowBox[{
    RowBox[{
     RowBox[{
      RowBox[{"D", "[", 
       RowBox[{"charpolyA", ",", "\[Lambda]"}], "]"}], "/.", 
      RowBox[{"\[Lambda]", "\[Rule]", "1"}]}], "/.", "subA1"}], "/.", 
    "subA2"}], "//", "Factor"}]}]], "Input",
 CellChangeTimes->{{3.545504547015267*^9, 3.54550457335086*^9}, 
   3.545504620479536*^9, {3.545504668413433*^9, 3.545504669988209*^9}, {
   3.545561424042444*^9, 3.545561425186051*^9}, 3.555096125229854*^9, 
   3.685600773956052*^9, {3.6972845041159143`*^9, 3.697284506491578*^9}},
 ExpressionUUID -> "1931fa49-7a13-4779-9a3b-7a1ee64f57f2"],

Cell[BoxData[
 RowBox[{
  RowBox[{"(", 
   RowBox[{
    RowBox[{
     RowBox[{"-", "Faa"}], " ", 
     SuperscriptBox["pXf", "2"], " ", "waf", " ", "wAf", " ", 
     SuperscriptBox["wam", "2"]}], "+", 
    RowBox[{"2", " ", "Faa", " ", 
     SuperscriptBox["pXf", "2"], " ", "pXm", " ", "waf", " ", "wAf", " ", 
     SuperscriptBox["wam", "2"]}], "-", 
    RowBox[{"Faa", " ", 
     SuperscriptBox["pXf", "2"], " ", 
     SuperscriptBox["pXm", "2"], " ", "waf", " ", "wAf", " ", 
     SuperscriptBox["wam", "2"]}], "+", 
    RowBox[{"2", " ", "FAA", " ", 
     SuperscriptBox["pXf", "2"], " ", "pXm", " ", 
     SuperscriptBox["wAf", "2"], " ", "wam", " ", "wAm"}], "-", 
    RowBox[{"2", " ", "FAA", " ", 
     SuperscriptBox["pXf", "2"], " ", 
     SuperscriptBox["pXm", "2"], " ", 
     SuperscriptBox["wAf", "2"], " ", "wam", " ", "wAm"}], "+", 
    RowBox[{"FAA", " ", "pXf", " ", 
     SuperscriptBox["pXm", "2"], " ", "waf", " ", "wAf", " ", 
     SuperscriptBox["wAm", "2"]}], "-", 
    RowBox[{"FAA", " ", 
     SuperscriptBox["pXf", "2"], " ", 
     SuperscriptBox["pXm", "2"], " ", "waf", " ", "wAf", " ", 
     SuperscriptBox["wAm", "2"]}], "-", 
    RowBox[{"Faa", " ", "pXf", " ", "waf", " ", "wAf", " ", 
     SuperscriptBox["wam", "2"], " ", "\[Alpha]f"}], "+", 
    RowBox[{"2", " ", "Faa", " ", 
     SuperscriptBox["pXf", "2"], " ", "waf", " ", "wAf", " ", 
     SuperscriptBox["wam", "2"], " ", "\[Alpha]f"}], "+", 
    RowBox[{
    "2", " ", "Faa", " ", "pXf", " ", "pXm", " ", "waf", " ", "wAf", " ", 
     SuperscriptBox["wam", "2"], " ", "\[Alpha]f"}], "-", 
    RowBox[{"4", " ", "Faa", " ", 
     SuperscriptBox["pXf", "2"], " ", "pXm", " ", "waf", " ", "wAf", " ", 
     SuperscriptBox["wam", "2"], " ", "\[Alpha]f"}], "-", 
    RowBox[{"Faa", " ", "pXf", " ", 
     SuperscriptBox["pXm", "2"], " ", "waf", " ", "wAf", " ", 
     SuperscriptBox["wam", "2"], " ", "\[Alpha]f"}], "+", 
    RowBox[{"2", " ", "Faa", " ", 
     SuperscriptBox["pXf", "2"], " ", 
     SuperscriptBox["pXm", "2"], " ", "waf", " ", "wAf", " ", 
     SuperscriptBox["wam", "2"], " ", "\[Alpha]f"}], "-", 
    RowBox[{"2", " ", "Faa", " ", "pXm", " ", 
     SuperscriptBox["waf", "2"], " ", "wam", " ", "wAm", " ", "\[Alpha]f"}], 
    "+", 
    RowBox[{"4", " ", "Faa", " ", "pXf", " ", "pXm", " ", 
     SuperscriptBox["waf", "2"], " ", "wam", " ", "wAm", " ", "\[Alpha]f"}], 
    "-", 
    RowBox[{"2", " ", "Faa", " ", 
     SuperscriptBox["pXf", "2"], " ", "pXm", " ", 
     SuperscriptBox["waf", "2"], " ", "wam", " ", "wAm", " ", "\[Alpha]f"}], 
    "+", 
    RowBox[{"2", " ", "Faa", " ", 
     SuperscriptBox["pXm", "2"], " ", 
     SuperscriptBox["waf", "2"], " ", "wam", " ", "wAm", " ", "\[Alpha]f"}], 
    "-", 
    RowBox[{"4", " ", "Faa", " ", "pXf", " ", 
     SuperscriptBox["pXm", "2"], " ", 
     SuperscriptBox["waf", "2"], " ", "wam", " ", "wAm", " ", "\[Alpha]f"}], 
    "+", 
    RowBox[{"2", " ", "Faa", " ", 
     SuperscriptBox["pXf", "2"], " ", 
     SuperscriptBox["pXm", "2"], " ", 
     SuperscriptBox["waf", "2"], " ", "wam", " ", "wAm", " ", "\[Alpha]f"}], 
    "-", 
    RowBox[{"2", " ", "FAA", " ", 
     SuperscriptBox["pXf", "2"], " ", "pXm", " ", 
     SuperscriptBox["wAf", "2"], " ", "wam", " ", "wAm", " ", "\[Alpha]f"}], 
    "+", 
    RowBox[{"2", " ", "FAA", " ", 
     SuperscriptBox["pXf", "2"], " ", 
     SuperscriptBox["pXm", "2"], " ", 
     SuperscriptBox["wAf", "2"], " ", "wam", " ", "wAm", " ", "\[Alpha]f"}], 
    "+", 
    RowBox[{"FAA", " ", 
     SuperscriptBox["pXm", "2"], " ", "waf", " ", "wAf", " ", 
     SuperscriptBox["wAm", "2"], " ", "\[Alpha]f"}], "-", 
    RowBox[{"3", " ", "FAA", " ", "pXf", " ", 
     SuperscriptBox["pXm", "2"], " ", "waf", " ", "wAf", " ", 
     SuperscriptBox["wAm", "2"], " ", "\[Alpha]f"}], "+", 
    RowBox[{"2", " ", "FAA", " ", 
     SuperscriptBox["pXf", "2"], " ", 
     SuperscriptBox["pXm", "2"], " ", "waf", " ", "wAf", " ", 
     SuperscriptBox["wAm", "2"], " ", "\[Alpha]f"}]}], ")"}], "/", 
  RowBox[{"(", 
   RowBox[{
    RowBox[{"(", 
     RowBox[{
      RowBox[{
       RowBox[{"-", "pXf"}], " ", "wAf", " ", "wam"}], "+", 
      RowBox[{"pXf", " ", "pXm", " ", "wAf", " ", "wam"}], "-", 
      RowBox[{"pXm", " ", "waf", " ", "wAm"}], "+", 
      RowBox[{"pXf", " ", "pXm", " ", "waf", " ", "wAm"}]}], ")"}], " ", 
    RowBox[{"(", 
     RowBox[{
      RowBox[{
       RowBox[{"-", "FAA"}], " ", "pXf", " ", "pXm", " ", "wAf", " ", "wAm"}],
       "+", 
      RowBox[{"Faa", " ", "waf", " ", "wam", " ", "\[Alpha]f"}], "-", 
      RowBox[{"Faa", " ", "pXf", " ", "waf", " ", "wam", " ", "\[Alpha]f"}], 
      "-", 
      RowBox[{"Faa", " ", "pXm", " ", "waf", " ", "wam", " ", "\[Alpha]f"}], 
      "+", 
      RowBox[{
      "Faa", " ", "pXf", " ", "pXm", " ", "waf", " ", "wam", " ", 
       "\[Alpha]f"}], "+", 
      RowBox[{
      "FAA", " ", "pXf", " ", "pXm", " ", "wAf", " ", "wAm", " ", 
       "\[Alpha]f"}]}], ")"}]}], ")"}]}]], "Output",
 CellChangeTimes->{
  3.555096305042485*^9, 3.55509633908276*^9, 3.5551031961848288`*^9, 
   3.555151059299786*^9, 3.555151234350992*^9, 3.555183132195793*^9, 
   3.5553365860130167`*^9, 3.555497994795848*^9, 3.5554999119461718`*^9, 
   3.556790618900114*^9, 3.556790740784568*^9, 3.578184572518409*^9, 
   3.588358551831656*^9, 3.588796192995798*^9, 3.5890497546305513`*^9, 
   3.5890499990855217`*^9, 3.589222317464388*^9, {3.595717338088036*^9, 
   3.5957173568584337`*^9}, 3.685599926207481*^9, 3.6856007744784803`*^9, {
   3.685600857422325*^9, 3.685600877388476*^9}, 3.688393110510625*^9, 
   3.688847101554185*^9, 3.692189321535047*^9, 3.692710726095027*^9, 
   3.697039483565753*^9, 3.69703968670634*^9, 3.69704501098477*^9, 
   3.697046082408353*^9, 3.697046848415319*^9, 3.697284355748644*^9, 
   3.71901950311143*^9, 3.719078312240471*^9, 3.719146414257647*^9, 
   3.7191560229636583`*^9, 3.719257302940239*^9, 3.7193397964827223`*^9, 
   3.719511409144945*^9, 3.7195179937628393`*^9, 3.7197566863536797`*^9, 
   3.719844351827571*^9, 3.719933988033628*^9, 3.719953286451742*^9, 
   3.719954454668334*^9, 3.7201912670169077`*^9, 3.720355544111188*^9, 
   3.720368173055801*^9, 3.720445950110186*^9, 3.720450512012355*^9, 
   3.720451364062327*^9, 3.720464541362542*^9, 3.7243580124090633`*^9, 
   3.725116111134095*^9, 3.725135813507012*^9, 3.725385258609172*^9, 
   3.7256315511839447`*^9, 3.725716655386591*^9, 3.7266906402644978`*^9, 
   3.726919695910969*^9, 3.7269197996751003`*^9, 3.7269467433818283`*^9, 
   3.732976585118535*^9, 3.735584750768653*^9},
 ExpressionUUID -> "068ced47-ef70-4887-8a87-1a564e2bc41c"]
}, Closed]],

Cell[CellGroupData[{

Cell[BoxData[
 RowBox[{"slopeA2", "=", 
  RowBox[{
   RowBox[{
    RowBox[{
     RowBox[{
      RowBox[{"D", "[", 
       RowBox[{"charpolyA", ",", "\[Lambda]"}], "]"}], "/.", 
      RowBox[{"\[Lambda]", "\[Rule]", "1"}]}], "/.", "subA1"}], "/.", 
    "subA2b"}], "//", "Factor"}]}]], "Input",
 CellChangeTimes->{{3.6856014075682173`*^9, 3.6856014090711603`*^9}, {
  3.697284508731979*^9, 3.697284512059853*^9}},
 ExpressionUUID -> "e299ad03-75be-4089-8ccb-8d29be0e5051"],

Cell[BoxData[
 RowBox[{
  RowBox[{"(", 
   RowBox[{
    RowBox[{"Faa", " ", "pXf", " ", "waf", " ", "wAf", " ", 
     SuperscriptBox["wam", "2"]}], "-", 
    RowBox[{"2", " ", "Faa", " ", 
     SuperscriptBox["pXf", "2"], " ", "waf", " ", "wAf", " ", 
     SuperscriptBox["wam", "2"]}], "-", 
    RowBox[{
    "2", " ", "Faa", " ", "pXf", " ", "pXm", " ", "waf", " ", "wAf", " ", 
     SuperscriptBox["wam", "2"]}], "+", 
    RowBox[{"4", " ", "Faa", " ", 
     SuperscriptBox["pXf", "2"], " ", "pXm", " ", "waf", " ", "wAf", " ", 
     SuperscriptBox["wam", "2"]}], "+", 
    RowBox[{"Faa", " ", "pXf", " ", 
     SuperscriptBox["pXm", "2"], " ", "waf", " ", "wAf", " ", 
     SuperscriptBox["wam", "2"]}], "-", 
    RowBox[{"2", " ", "Faa", " ", 
     SuperscriptBox["pXf", "2"], " ", 
     SuperscriptBox["pXm", "2"], " ", "waf", " ", "wAf", " ", 
     SuperscriptBox["wam", "2"]}], "+", 
    RowBox[{"2", " ", "FAa", " ", 
     SuperscriptBox["pXf", "2"], " ", 
     SuperscriptBox["wAf", "2"], " ", 
     SuperscriptBox["wam", "2"]}], "-", 
    RowBox[{"4", " ", "FAa", " ", 
     SuperscriptBox["pXf", "2"], " ", "pXm", " ", 
     SuperscriptBox["wAf", "2"], " ", 
     SuperscriptBox["wam", "2"]}], "+", 
    RowBox[{"2", " ", "FAa", " ", 
     SuperscriptBox["pXf", "2"], " ", 
     SuperscriptBox["pXm", "2"], " ", 
     SuperscriptBox["wAf", "2"], " ", 
     SuperscriptBox["wam", "2"]}], "+", 
    RowBox[{"2", " ", "Faa", " ", "pXm", " ", 
     SuperscriptBox["waf", "2"], " ", "wam", " ", "wAm"}], "-", 
    RowBox[{"4", " ", "Faa", " ", "pXf", " ", "pXm", " ", 
     SuperscriptBox["waf", "2"], " ", "wam", " ", "wAm"}], "+", 
    RowBox[{"2", " ", "Faa", " ", 
     SuperscriptBox["pXf", "2"], " ", "pXm", " ", 
     SuperscriptBox["waf", "2"], " ", "wam", " ", "wAm"}], "-", 
    RowBox[{"2", " ", "Faa", " ", 
     SuperscriptBox["pXm", "2"], " ", 
     SuperscriptBox["waf", "2"], " ", "wam", " ", "wAm"}], "+", 
    RowBox[{"4", " ", "Faa", " ", "pXf", " ", 
     SuperscriptBox["pXm", "2"], " ", 
     SuperscriptBox["waf", "2"], " ", "wam", " ", "wAm"}], "-", 
    RowBox[{"2", " ", "Faa", " ", 
     SuperscriptBox["pXf", "2"], " ", 
     SuperscriptBox["pXm", "2"], " ", 
     SuperscriptBox["waf", "2"], " ", "wam", " ", "wAm"}], "+", 
    RowBox[{
    "4", " ", "FAa", " ", "pXf", " ", "pXm", " ", "waf", " ", "wAf", " ", 
     "wam", " ", "wAm"}], "-", 
    RowBox[{"4", " ", "FAa", " ", 
     SuperscriptBox["pXf", "2"], " ", "pXm", " ", "waf", " ", "wAf", " ", 
     "wam", " ", "wAm"}], "-", 
    RowBox[{"4", " ", "FAa", " ", "pXf", " ", 
     SuperscriptBox["pXm", "2"], " ", "waf", " ", "wAf", " ", "wam", " ", 
     "wAm"}], "+", 
    RowBox[{"4", " ", "FAa", " ", 
     SuperscriptBox["pXf", "2"], " ", 
     SuperscriptBox["pXm", "2"], " ", "waf", " ", "wAf", " ", "wam", " ", 
     "wAm"}], "+", 
    RowBox[{"2", " ", "FAA", " ", 
     SuperscriptBox["pXf", "2"], " ", "pXm", " ", 
     SuperscriptBox["wAf", "2"], " ", "wam", " ", "wAm"}], "-", 
    RowBox[{"2", " ", "FAA", " ", 
     SuperscriptBox["pXf", "2"], " ", 
     SuperscriptBox["pXm", "2"], " ", 
     SuperscriptBox["wAf", "2"], " ", "wam", " ", "wAm"}], "+", 
    RowBox[{"2", " ", "FAa", " ", 
     SuperscriptBox["pXm", "2"], " ", 
     SuperscriptBox["waf", "2"], " ", 
     SuperscriptBox["wAm", "2"]}], "-", 
    RowBox[{"4", " ", "FAa", " ", "pXf", " ", 
     SuperscriptBox["pXm", "2"], " ", 
     SuperscriptBox["waf", "2"], " ", 
     SuperscriptBox["wAm", "2"]}], "+", 
    RowBox[{"2", " ", "FAa", " ", 
     SuperscriptBox["pXf", "2"], " ", 
     SuperscriptBox["pXm", "2"], " ", 
     SuperscriptBox["waf", "2"], " ", 
     SuperscriptBox["wAm", "2"]}], "-", 
    RowBox[{"FAA", " ", 
     SuperscriptBox["pXm", "2"], " ", "waf", " ", "wAf", " ", 
     SuperscriptBox["wAm", "2"]}], "+", 
    RowBox[{"3", " ", "FAA", " ", "pXf", " ", 
     SuperscriptBox["pXm", "2"], " ", "waf", " ", "wAf", " ", 
     SuperscriptBox["wAm", "2"]}], "-", 
    RowBox[{"2", " ", "FAA", " ", 
     SuperscriptBox["pXf", "2"], " ", 
     SuperscriptBox["pXm", "2"], " ", "waf", " ", "wAf", " ", 
     SuperscriptBox["wAm", "2"]}]}], ")"}], "/", 
  RowBox[{"(", 
   RowBox[{
    RowBox[{"(", 
     RowBox[{
      RowBox[{
       RowBox[{"-", "pXf"}], " ", "wAf", " ", "wam"}], "+", 
      RowBox[{"pXf", " ", "pXm", " ", "wAf", " ", "wam"}], "-", 
      RowBox[{"pXm", " ", "waf", " ", "wAm"}], "+", 
      RowBox[{"pXf", " ", "pXm", " ", "waf", " ", "wAm"}]}], ")"}], " ", 
    RowBox[{"(", 
     RowBox[{
      RowBox[{
       RowBox[{"-", "Faa"}], " ", "waf", " ", "wam"}], "+", 
      RowBox[{"Faa", " ", "pXf", " ", "waf", " ", "wam"}], "+", 
      RowBox[{"Faa", " ", "pXm", " ", "waf", " ", "wam"}], "-", 
      RowBox[{"Faa", " ", "pXf", " ", "pXm", " ", "waf", " ", "wam"}], "-", 
      RowBox[{"FAa", " ", "pXf", " ", "wAf", " ", "wam"}], "+", 
      RowBox[{"FAa", " ", "pXf", " ", "pXm", " ", "wAf", " ", "wam"}], "-", 
      RowBox[{"FAa", " ", "pXm", " ", "waf", " ", "wAm"}], "+", 
      RowBox[{"FAa", " ", "pXf", " ", "pXm", " ", "waf", " ", "wAm"}], "-", 
      RowBox[{"FAA", " ", "pXf", " ", "pXm", " ", "wAf", " ", "wAm"}]}], 
     ")"}]}], ")"}]}]], "Output",
 CellChangeTimes->CompressedData["
1:eJxTTMoPSmVkYGDQBuKsFh2BXaWvHdf9v2LEW/3asat5y/1XQHpGj/FFr6bX
jkwLjmZ4Nr92tNglKNjd/drRyV5GE0SXLU081AukLfYGe/QB6bvx/CtA9IzN
dQuYel478kw3rCvf+tpRRUzQdAqQ/sl8uXQrkOZb/VxtF5D+dfXDrNdAetnK
GY+Et712vDBBb106kD7ywulpFpBO5b5aeB9Iu3UyO3Btf+2YndLFYgakj66+
VWAPpC+E32dyANKb/mUv2Qyk993kvc28A2hfyWpWLiDd2XH1vz6QfjWF08oI
SGdM6l4Com+92yJsCaRXXZ6sv2z/a8eb7W8jJQ4C3WW784cikF60MebobCAd
su09u8ih146nI75OtQXSPRXCWpJHXjseO/+PsRNId5xg5AfRQq3fzaYB6d8L
dCrFLrx2PFDy5C//1deOAHE7ujU=
  "],
 ExpressionUUID -> "a5fab27c-ed81-49e1-b1b0-e6660b475512"]
}, Closed]],

Cell[CellGroupData[{

Cell[BoxData[
 RowBox[{"interceptA", "=", 
  RowBox[{
   RowBox[{
    RowBox[{
     RowBox[{"charpolyA", "/.", 
      RowBox[{"\[Lambda]", "\[Rule]", "1"}]}], "/.", "subA1"}], "/.", 
    "subA2"}], "//", "Factor"}]}]], "Input",
 CellChangeTimes->{{3.5455046036232643`*^9, 3.545504617501589*^9}, {
   3.545504672413221*^9, 3.5455046735882263`*^9}, {3.545561421642241*^9, 
   3.5455614229143543`*^9}, 3.555096125233307*^9, {3.685600778195476*^9, 
   3.685600781495672*^9}, {3.6856009056717873`*^9, 3.685600907744286*^9}, {
   3.6972845141469727`*^9, 3.697284517298946*^9}},
 ExpressionUUID -> "1fc7a375-61fe-4bfe-9334-8a3fdb4928d2"],

Cell[BoxData[
 FractionBox[
  RowBox[{
   RowBox[{"Faa", " ", "pXf", " ", "waf", " ", "wam"}], "-", 
   RowBox[{"Faa", " ", "pXf", " ", "pXm", " ", "waf", " ", "wam"}], "-", 
   RowBox[{"Faa", " ", "pXf", " ", "waf", " ", "wam", " ", "\[Alpha]f"}], "+", 
   RowBox[{
   "Faa", " ", "pXf", " ", "pXm", " ", "waf", " ", "wam", " ", "\[Alpha]f"}], 
   "-", 
   RowBox[{"FAA", " ", "pXm", " ", "wAf", " ", "wAm", " ", "\[Alpha]f"}], "+", 
   RowBox[{
   "FAA", " ", "pXf", " ", "pXm", " ", "wAf", " ", "wAm", " ", 
    "\[Alpha]f"}]}], 
  RowBox[{
   RowBox[{
    RowBox[{"-", "FAA"}], " ", "pXf", " ", "pXm", " ", "wAf", " ", "wAm"}], 
   "+", 
   RowBox[{"Faa", " ", "waf", " ", "wam", " ", "\[Alpha]f"}], "-", 
   RowBox[{"Faa", " ", "pXf", " ", "waf", " ", "wam", " ", "\[Alpha]f"}], "-", 
   RowBox[{"Faa", " ", "pXm", " ", "waf", " ", "wam", " ", "\[Alpha]f"}], "+", 
   RowBox[{
   "Faa", " ", "pXf", " ", "pXm", " ", "waf", " ", "wam", " ", "\[Alpha]f"}], 
   "+", 
   RowBox[{
   "FAA", " ", "pXf", " ", "pXm", " ", "wAf", " ", "wAm", " ", 
    "\[Alpha]f"}]}]]], "Output",
 CellChangeTimes->{
  3.5550963050765257`*^9, 3.555096339115573*^9, 3.555103196218032*^9, 
   3.555151059330452*^9, 3.555151234383954*^9, 3.555183132269191*^9, 
   3.555336586114266*^9, 3.555497994865361*^9, 3.555499911980421*^9, 
   3.556790618933721*^9, 3.556790740819503*^9, 3.578184574922998*^9, 
   3.588358551864442*^9, 3.588796193062533*^9, 3.5890497546810102`*^9, 
   3.5890499991174393`*^9, 3.589222317496071*^9, {3.595717338121992*^9, 
   3.5957173568890333`*^9}, 3.685599928690442*^9, 3.6856007785427837`*^9, {
   3.685600898366736*^9, 3.6856009303917723`*^9}, 3.688393116313376*^9, 
   3.6888471017073727`*^9, 3.6921893216691217`*^9, 3.692710726247449*^9, 
   3.6970396910757113`*^9, 3.6970450111179533`*^9, 3.697046082725196*^9, 
   3.697046848540753*^9, 3.6972843560590076`*^9, 3.719019508240693*^9, 
   3.71907831270427*^9, 3.719146414790607*^9, 3.7191560234016*^9, 
   3.719257303742757*^9, 3.719339796941812*^9, 3.719511409626499*^9, 
   3.719517994286421*^9, 3.719756686827177*^9, 3.719844352272922*^9, 
   3.719933988488097*^9, 3.719953287026597*^9, 3.719954455159439*^9, 
   3.720191267580847*^9, 3.720355544617858*^9, 3.7203681735354424`*^9, 
   3.720445950869626*^9, 3.7204505124694843`*^9, 3.7204513645223827`*^9, 
   3.720464541824417*^9, 3.724358012732191*^9, 3.725116111593664*^9, 
   3.725135813947977*^9, 3.725385259059229*^9, 3.7256315516620607`*^9, 
   3.7257166558246117`*^9, 3.7266906408437243`*^9, 3.7269196960120993`*^9, 
   3.726919800239276*^9, 3.7269467443928413`*^9, 3.732976585554743*^9, 
   3.735584751330617*^9},
 ExpressionUUID -> "4361e54c-6a4c-4098-801b-50c1e6a5c5e9"]
}, Closed]],

Cell["The intercept is easier to interpret using subA2b:", "Text",
 CellChangeTimes->{{3.685601101388411*^9, 3.685601110866816*^9}, {
  3.6972845207914877`*^9, 
  3.6972845221997557`*^9}},ExpressionUUID->"11fa0bce-3edc-4b77-9afc-\
9d4933218bff"],

Cell[CellGroupData[{

Cell[BoxData[
 RowBox[{"interceptA2", "=", 
  RowBox[{
   RowBox[{
    RowBox[{
     RowBox[{"charpolyA", "/.", 
      RowBox[{"\[Lambda]", "\[Rule]", "1"}]}], "/.", "subA1"}], "/.", 
    "subA2b"}], "//", "Factor"}]}]], "Input",
 CellChangeTimes->{{3.685601039790756*^9, 3.6856010412934017`*^9}, {
  3.6972845238350153`*^9, 3.697284525995276*^9}},
 ExpressionUUID -> "f2a13ffe-0609-4ccf-a429-8aa0836069fc"],

Cell[BoxData[
 FractionBox[
  RowBox[{
   RowBox[{"Faa", " ", "pXf", " ", "waf", " ", "wam"}], "-", 
   RowBox[{"Faa", " ", "pXf", " ", "pXm", " ", "waf", " ", "wam"}], "-", 
   RowBox[{"FAa", " ", "pXf", " ", "wAf", " ", "wam"}], "+", 
   RowBox[{"FAa", " ", "pXf", " ", "pXm", " ", "wAf", " ", "wam"}], "-", 
   RowBox[{"FAa", " ", "pXm", " ", "waf", " ", "wAm"}], "+", 
   RowBox[{"FAa", " ", "pXf", " ", "pXm", " ", "waf", " ", "wAm"}], "+", 
   RowBox[{"FAA", " ", "pXm", " ", "wAf", " ", "wAm"}], "-", 
   RowBox[{"FAA", " ", "pXf", " ", "pXm", " ", "wAf", " ", "wAm"}]}], 
  RowBox[{
   RowBox[{
    RowBox[{"-", "Faa"}], " ", "waf", " ", "wam"}], "+", 
   RowBox[{"Faa", " ", "pXf", " ", "waf", " ", "wam"}], "+", 
   RowBox[{"Faa", " ", "pXm", " ", "waf", " ", "wam"}], "-", 
   RowBox[{"Faa", " ", "pXf", " ", "pXm", " ", "waf", " ", "wam"}], "-", 
   RowBox[{"FAa", " ", "pXf", " ", "wAf", " ", "wam"}], "+", 
   RowBox[{"FAa", " ", "pXf", " ", "pXm", " ", "wAf", " ", "wam"}], "-", 
   RowBox[{"FAa", " ", "pXm", " ", "waf", " ", "wAm"}], "+", 
   RowBox[{"FAa", " ", "pXf", " ", "pXm", " ", "waf", " ", "wAm"}], "-", 
   RowBox[{
   "FAA", " ", "pXf", " ", "pXm", " ", "wAf", " ", "wAm"}]}]]], "Output",
 CellChangeTimes->CompressedData["
1:eJxTTMoPSmVkYGDQAmKHr8aPdpa+dmQ799qYt/q145qvO++/AtI6ahYXvZpe
OwpNOpXh2fzaUblUUKu7+7VjGmPaoV4gLe+d7NEHpLOmC68A0Ytq2xYw9bx2
nMb8uK5862tH3TeyplOA9CGFR6VbgXRGzRe1XUA64i/j7NdAes6OpY+Et712
NHlqvS4dSLPHBz3NAtKTqh4V3gfSm8UEHLi2v3ac8nYaixmQvvfwRYE9kA55
9pnJAUj/869ZshlIr0mSuc2847VjoOJOVi4gfcHy5X99IH0pTczKCEg/Wzhj
CYj+IHxI2BJIb2qco79s/2vHU4m/IiUOAt3/7egPRSBtsTnz6GwgfZjxL7vI
odeOWusZp9kC6QXvVbQkj7x2FHjNyNQJpC36+PlBdPENcfNpQHoLk2Wl2IXX
jgVOn//yX33tCAAqvrFR
  "],
 ExpressionUUID -> "65bd4a3f-0a9a-4a14-9d6f-4e0279ad812a"]
}, Closed]],

Cell["Using Collect, this can be written as:", "Text",
 CellChangeTimes->{{3.6856011153235283`*^9, 
  3.685601121674905*^9}},ExpressionUUID->"995ffcc2-1e66-4b14-8454-\
be1c1a7f6af2"],

Cell[CellGroupData[{

Cell[BoxData[{
 RowBox[{
  FractionBox[
   RowBox[{
    RowBox[{
     RowBox[{"-", "Faa"}], " ", "pXf", " ", 
     RowBox[{"(", 
      RowBox[{"1", "-", "pXm"}], ")"}], "waf", " ", "wam"}], "-", 
    RowBox[{"FAA", " ", 
     RowBox[{"(", 
      RowBox[{"1", "-", "pXf"}], ")"}], " ", "pXm", " ", "wAf", " ", "wAm"}], 
    "+", 
    RowBox[{"FAa", " ", 
     RowBox[{"(", 
      RowBox[{
       RowBox[{"pXf", 
        RowBox[{"(", 
         RowBox[{"1", "-", "pXm"}], ")"}], "wAf", " ", "wam"}], "+", 
       RowBox[{"pXm", 
        RowBox[{"(", 
         RowBox[{"1", "-", "pXf"}], ")"}], "waf", " ", "wAm"}]}], ")"}]}]}], 
   RowBox[{
    RowBox[{"Faa", " ", 
     RowBox[{"(", 
      RowBox[{"1", "-", "pXf"}], ")"}], " ", 
     RowBox[{"(", 
      RowBox[{"1", "-", "pXm"}], ")"}], "waf", " ", "wam"}], "+", 
    RowBox[{"FAA", " ", "pXf", " ", "pXm", " ", "wAf", " ", "wAm"}], "+", 
    RowBox[{"FAa", " ", 
     RowBox[{"(", 
      RowBox[{
       RowBox[{"pXf", 
        RowBox[{"(", 
         RowBox[{"1", "-", "pXm"}], ")"}], "wAf", " ", "wam"}], "+", 
       RowBox[{"pXm", 
        RowBox[{"(", 
         RowBox[{"1", "-", "pXf"}], ")"}], "waf", " ", "wAm"}]}], ")"}]}]}]], 
  ";"}], "\[IndentingNewLine]", 
 RowBox[{"Factor", "[", 
  RowBox[{"interceptA2", "/", "%"}], "]"}]}], "Input",
 CellChangeTimes->{{3.685600964976531*^9, 3.685600998022626*^9}, {
  3.685601133024201*^9, 3.685601188206414*^9}, {3.697039841454204*^9, 
  3.697039932312778*^9}},
 ExpressionUUID -> "a740be05-b691-4806-84d6-8503c24ccb18"],

Cell[BoxData["1"], "Output",
 CellChangeTimes->{{3.685601157039196*^9, 3.685601188710456*^9}, 
   3.688393122238405*^9, 3.6888471018524103`*^9, 3.692189321803782*^9, 
   3.692710726362995*^9, {3.697039896754005*^9, 3.6970399338344*^9}, 
   3.697045011251368*^9, 3.6970460831513166`*^9, 3.6970468486614017`*^9, 
   3.697284356253002*^9, 3.719019517748991*^9, 3.7190783130141068`*^9, 
   3.719146415210387*^9, 3.7191560236804743`*^9, 3.7192573041163073`*^9, 
   3.719339797231041*^9, 3.719511409899583*^9, 3.719517994640462*^9, 
   3.719756687117412*^9, 3.719844352564472*^9, 3.719933988780951*^9, 
   3.7199532874490023`*^9, 3.7199544557207127`*^9, 3.720191267954804*^9, 
   3.72035554497434*^9, 3.720368173825576*^9, 3.720445951333502*^9, 
   3.720450512746928*^9, 3.720451364819684*^9, 3.720464542140836*^9, 
   3.724358012928672*^9, 3.7251161118742647`*^9, 3.725135814221792*^9, 
   3.725385259378995*^9, 3.725631551979102*^9, 3.72571665611968*^9, 
   3.726690641275518*^9, 3.7269196961634693`*^9, 3.7269198005719213`*^9, 
   3.7269467447978992`*^9, 3.732976585829174*^9, 3.735584751674428*^9},
 ExpressionUUID -> "6fe6b69a-90bb-4707-afa5-249eb93f0f14"]
}, Closed]],

Cell[TextData[{
 "The denominator is always positive, so we require the numerator to be \
positive for stability, that is, FAa must be large enough for the intercept \
at \[Lambda]=1 to be positive, ",
 Cell[BoxData[
  RowBox[{"FAa", ">", 
   FractionBox[
    RowBox[{
     RowBox[{"Faa", " ", "pXf", " ", 
      RowBox[{"(", 
       RowBox[{"1", "-", "pXm"}], ")"}], "waf", " ", "wam"}], "+", 
     RowBox[{"FAA", " ", 
      RowBox[{"(", 
       RowBox[{"1", "-", "pXf"}], ")"}], " ", "pXm", " ", "wAf", " ", 
      "wAm"}]}], 
    RowBox[{
     RowBox[{"pXf", 
      RowBox[{"(", 
       RowBox[{"1", "-", "pXm"}], ")"}], "wAf", " ", "wam"}], "+", 
     RowBox[{"pXm", 
      RowBox[{"(", 
       RowBox[{"1", "-", "pXf"}], ")"}], "waf", " ", "wAm"}]}]]}]],
  CellChangeTimes->{3.685601264926071*^9},ExpressionUUID->
  "51bc0cff-96b7-404e-b575-2fd8102ca961"],
 "."
}], "Text",
 CellChangeTimes->{{3.6856011900511427`*^9, 3.6856012226351643`*^9}, {
  3.688393142417778*^9, 3.68839315450211*^9}, {3.688400057475677*^9, 
  3.6884000653938313`*^9}, {3.6970399507246447`*^9, 3.69703997443473*^9}, {
  3.697040155749243*^9, 
  3.697040155749329*^9}},ExpressionUUID->"ff37bf0c-e963-49f9-9e9c-\
3a4782fe83a8"],

Cell["\<\
Note that the fraction can be interpretted further in light of the validity \
conditions:\
\>", "Text",
 CellChangeTimes->{{3.6884005385983677`*^9, 3.688400552956615*^9}, {
  3.697040081781457*^9, 
  3.69704008687619*^9}},ExpressionUUID->"acf84f45-caec-498e-89c2-\
ea081ba33cea"],

Cell[CellGroupData[{

Cell[BoxData["validcondA"], "Input",
 CellChangeTimes->{{3.688400530863195*^9, 3.688400532630314*^9}},
 ExpressionUUID -> "05da57d1-dc24-4724-a739-5537c2d1ffb0"],

Cell[BoxData[
 RowBox[{
  RowBox[{"(", 
   RowBox[{
    RowBox[{"FAA", "<", 
     FractionBox[
      RowBox[{"FAa", " ", "waf", " ", 
       RowBox[{"(", 
        RowBox[{"1", "-", "\[Alpha]f"}], ")"}], " ", 
       RowBox[{"(", 
        RowBox[{
         RowBox[{"Maa", " ", "wam"}], "+", 
         RowBox[{"2", " ", "MAa", " ", "wAm", " ", "\[Alpha]m"}]}], ")"}]}], 
      RowBox[{"2", " ", "MAa", " ", "wAf", " ", "wAm", " ", "\[Alpha]m"}]]}], 
    "&&", 
    RowBox[{"Faa", "<", 
     FractionBox[
      RowBox[{"FAa", " ", "wAf", " ", "\[Alpha]f", " ", 
       RowBox[{"(", 
        RowBox[{
         RowBox[{"Maa", " ", "wam"}], "+", 
         RowBox[{"2", " ", "MAa", " ", "wAm", " ", "\[Alpha]m"}]}], ")"}]}], 
      RowBox[{"Maa", " ", "waf", " ", "wam"}]]}]}], ")"}], "||", 
  RowBox[{"(", 
   RowBox[{
    RowBox[{"FAA", ">", 
     FractionBox[
      RowBox[{"FAa", " ", "waf", " ", 
       RowBox[{"(", 
        RowBox[{"1", "-", "\[Alpha]f"}], ")"}], " ", 
       RowBox[{"(", 
        RowBox[{
         RowBox[{"Maa", " ", "wam"}], "+", 
         RowBox[{"2", " ", "MAa", " ", "wAm", " ", "\[Alpha]m"}]}], ")"}]}], 
      RowBox[{"2", " ", "MAa", " ", "wAf", " ", "wAm", " ", "\[Alpha]m"}]]}], 
    "&&", 
    RowBox[{"Faa", ">", 
     FractionBox[
      RowBox[{"FAa", " ", "wAf", " ", "\[Alpha]f", " ", 
       RowBox[{"(", 
        RowBox[{
         RowBox[{"Maa", " ", "wam"}], "+", 
         RowBox[{"2", " ", "MAa", " ", "wAm", " ", "\[Alpha]m"}]}], ")"}]}], 
      RowBox[{"Maa", " ", "waf", " ", "wam"}]]}]}], ")"}]}]], "Output",
 CellChangeTimes->CompressedData["
1:eJxTTMoPSmVkYGDQBOJPy1deEqh+7fgpe+/9V0Ba7bLNRa+m146sh85meDa/
duxbsDqou/u144JVmYd6gXRTYZpHH5D+c0VsBYjmut63gKnntWOJ6JIJ5Vtf
O8ZVqptOAdJ27S9KtwLp6+Xf1XYB6R3urLNfA+k1zCsfCW977Xhli+26dCDt
PiH0aRaQ5s59WngfSJ9ZKuzAtf214yT52SxmQDqq70OBPZCeUvyLyQFIp0k0
LNkMpJs+K9xm3vHaMYF3DysXkL6W+Oa/PpD2qpG0MgLSfpJzloDoLSmnhC2B
dGbSIv1l+1878vX9jZQ4+NpRq/DED0UgnZdbeHQ2kJ72l5lD5BBQHyPbNFsg
feW6ppbkEaD9LBxMnUCajU+EH0S/ipQ2nwakDwjbVIpdAMpnfv/Lf/W1IwAB
C6r4
  "],
 ExpressionUUID -> "280d3776-c0f3-4816-a4e7-c48fe353008c"]
}, Closed]],

Cell[TextData[{
 "Under the first of these conditions (equivalent to overdominance), ",
 Cell[BoxData[
  FractionBox[
   RowBox[{
    RowBox[{"Faa", " ", "pXf", " ", 
     RowBox[{"(", 
      RowBox[{"1", "-", "pXm"}], ")"}], "waf", " ", "wam"}], "+", 
    RowBox[{"FAA", " ", 
     RowBox[{"(", 
      RowBox[{"1", "-", "pXf"}], ")"}], " ", "pXm", " ", "wAf", " ", 
     "wAm"}]}], 
   RowBox[{
    RowBox[{"pXf", 
     RowBox[{"(", 
      RowBox[{"1", "-", "pXm"}], ")"}], "wAf", " ", "wam"}], "+", 
    RowBox[{"pXm", 
     RowBox[{"(", 
      RowBox[{"1", "-", "pXf"}], ")"}], "waf", " ", "wAm"}]}]]],
  CellChangeTimes->{3.685601264926071*^9},ExpressionUUID->
  "60541b7e-6629-4f90-bbf7-d6acb7e7e09c"],
 " will be less than "
}], "Text",
 CellChangeTimes->{{3.697040103148796*^9, 3.69704013609235*^9}, {
  3.697040209990054*^9, 
  3.697040209990162*^9}},ExpressionUUID->"83c1209b-f294-487f-99e0-\
e74be450b83f"],

Cell[CellGroupData[{

Cell[BoxData[
 RowBox[{
  RowBox[{
   RowBox[{
    FractionBox[
     RowBox[{
      RowBox[{
       FractionBox[
        RowBox[{"FAa", " ", "wAf", " ", "\[Alpha]f", " ", 
         RowBox[{"(", 
          RowBox[{
           RowBox[{"Maa", " ", "wam"}], "+", 
           RowBox[{"2", " ", "MAa", " ", "wAm", " ", "\[Alpha]m"}]}], ")"}]}], 
        RowBox[{"Maa", " ", "waf", " ", "wam"}]], " ", "pXf", " ", 
       RowBox[{"(", 
        RowBox[{"1", "-", "pXm"}], ")"}], "waf", " ", "wam"}], "+", 
      RowBox[{
       FractionBox[
        RowBox[{"FAa", " ", "waf", " ", 
         RowBox[{"(", 
          RowBox[{"1", "-", "\[Alpha]f"}], ")"}], " ", 
         RowBox[{"(", 
          RowBox[{
           RowBox[{"Maa", " ", "wam"}], "+", 
           RowBox[{"2", " ", "MAa", " ", "wAm", " ", "\[Alpha]m"}]}], ")"}]}], 
        RowBox[{"2", " ", "MAa", " ", "wAf", " ", "wAm", " ", "\[Alpha]m"}]], 
       " ", 
       RowBox[{"(", 
        RowBox[{"1", "-", "pXf"}], ")"}], " ", "pXm", " ", "wAf", " ", 
       "wAm"}]}], 
     RowBox[{
      RowBox[{"pXf", 
       RowBox[{"(", 
        RowBox[{"1", "-", "pXm"}], ")"}], "wAf", " ", "wam"}], "+", 
      RowBox[{"pXm", 
       RowBox[{"(", 
        RowBox[{"1", "-", "pXf"}], ")"}], "waf", " ", "wAm"}]}]], "/.", 
    "subA1"}], "/.", "subA2b"}], "//", "Factor"}]], "Input",
 CellChangeTimes->{{3.697040142138763*^9, 3.697040172125409*^9}, {
  3.697284529303493*^9, 3.6972845326955433`*^9}},
 ExpressionUUID -> "613cd346-9503-441d-83f3-d8c0c0f63171"],

Cell[BoxData["FAa"], "Output",
 CellChangeTimes->{{3.697040158681411*^9, 3.6970401724988203`*^9}, 
   3.697045011370171*^9, 3.697046083300465*^9, 3.697046848762022*^9, 
   3.69728435651899*^9, 3.719019662126192*^9, 3.719078313312372*^9, 
   3.7191464153688307`*^9, 3.719156023834812*^9, 3.719257304270316*^9, 
   3.71933979746493*^9, 3.719511410091775*^9, 3.719517994791081*^9, 
   3.7197566873353148`*^9, 3.719844352814953*^9, 3.719933989030616*^9, 
   3.719953287606428*^9, 3.719954455926052*^9, 3.720191268172348*^9, 
   3.720355545156316*^9, 3.720368174049975*^9, 3.720445951527753*^9, 
   3.7204505129722557`*^9, 3.720451365016404*^9, 3.7204645424047413`*^9, 
   3.724358013130288*^9, 3.7251161121428633`*^9, 3.7251358143434353`*^9, 
   3.725385259628763*^9, 3.725631552236286*^9, 3.725716656383732*^9, 
   3.7266906414055977`*^9, 3.726919696361651*^9, 3.726919800721574*^9, 
   3.726946744969891*^9, 3.7329765859588203`*^9, 3.735584751861165*^9},
 ExpressionUUID -> "11e30cc7-9318-4f8e-8b28-697ff11b0b4c"]
}, Closed]],

Cell[TextData[{
 "which makes it guaranteed that ",
 Cell[BoxData[
  RowBox[{"FAa", ">", 
   FractionBox[
    RowBox[{
     RowBox[{"Faa", " ", "pXf", " ", 
      RowBox[{"(", 
       RowBox[{"1", "-", "pXm"}], ")"}], "waf", " ", "wam"}], "+", 
     RowBox[{"FAA", " ", 
      RowBox[{"(", 
       RowBox[{"1", "-", "pXf"}], ")"}], " ", "pXm", " ", "wAf", " ", 
      "wAm"}]}], 
    RowBox[{
     RowBox[{"pXf", 
      RowBox[{"(", 
       RowBox[{"1", "-", "pXm"}], ")"}], "wAf", " ", "wam"}], "+", 
     RowBox[{"pXm", 
      RowBox[{"(", 
       RowBox[{"1", "-", "pXf"}], ")"}], "waf", " ", "wAm"}]}]]}]],
  CellChangeTimes->{3.685601264926071*^9},ExpressionUUID->
  "82e92162-11af-41bf-8736-26d2564165c7"],
 " (i.e., the validity conditions in the overdominance-like case ensure \
intercept condition for stability is satisfied). \n\nUnder the second of \
these conditions (equivalent to underdominance), however, ",
 Cell[BoxData[
  FractionBox[
   RowBox[{
    RowBox[{"Faa", " ", "pXf", " ", 
     RowBox[{"(", 
      RowBox[{"1", "-", "pXm"}], ")"}], "waf", " ", "wam"}], "+", 
    RowBox[{"FAA", " ", 
     RowBox[{"(", 
      RowBox[{"1", "-", "pXf"}], ")"}], " ", "pXm", " ", "wAf", " ", 
     "wAm"}]}], 
   RowBox[{
    RowBox[{"pXf", 
     RowBox[{"(", 
      RowBox[{"1", "-", "pXm"}], ")"}], "wAf", " ", "wam"}], "+", 
    RowBox[{"pXm", 
     RowBox[{"(", 
      RowBox[{"1", "-", "pXf"}], ")"}], "waf", " ", "wAm"}]}]]],
  CellChangeTimes->{3.685601264926071*^9},ExpressionUUID->
  "a76ebacd-f91c-47a5-a010-a511d72a89ab"],
 " will be greater than FAa by the same calculations, making it impossible to \
satisfy the intercept condition for stability."
}], "Text",
 CellChangeTimes->{{3.697040178274156*^9, 3.6970402312832403`*^9}, {
  3.697041302189094*^9, 
  3.697041357107964*^9}},ExpressionUUID->"5500e276-2c37-4c2b-9fb0-\
2a78c8e12d09"],

Cell["\<\
We conclude that only under the first validity conditions (equivalent to \
overdominance) is stability and validity of the equilibrium  possible.  \
Furthermore, under the first validity conditions, we are guaranteed that the \
intercept is positive at \[Lambda]=1.\
\>", "Text",
 CellChangeTimes->{{3.6884006558966312`*^9, 3.688400823724429*^9}, 
   3.697040255881069*^9},ExpressionUUID->"bae79930-edb5-492c-a656-\
a8e0e42ab352"],

Cell["\<\
To complete the proof, we show below that the slope at \[Lambda]=1 provides \
no further conditions on stability:\
\>", "Text",
 CellChangeTimes->{{3.688394493292367*^9, 3.68839450118009*^9}, {
  3.6970413637162867`*^9, 
  3.6970413962664757`*^9}},ExpressionUUID->"954dcb44-ca7c-422d-b3fe-\
56e62f082a30"],

Cell[CellGroupData[{

Cell[BoxData[
 RowBox[{"slopeA2", "//", "Factor"}]], "Input",
 CellChangeTimes->{3.688394509046405*^9},
 ExpressionUUID -> "6f9f4d2d-70a2-43b4-a704-cff503a4f226"],

Cell[BoxData[
 RowBox[{
  RowBox[{"(", 
   RowBox[{
    RowBox[{"Faa", " ", "pXf", " ", "waf", " ", "wAf", " ", 
     SuperscriptBox["wam", "2"]}], "-", 
    RowBox[{"2", " ", "Faa", " ", 
     SuperscriptBox["pXf", "2"], " ", "waf", " ", "wAf", " ", 
     SuperscriptBox["wam", "2"]}], "-", 
    RowBox[{
    "2", " ", "Faa", " ", "pXf", " ", "pXm", " ", "waf", " ", "wAf", " ", 
     SuperscriptBox["wam", "2"]}], "+", 
    RowBox[{"4", " ", "Faa", " ", 
     SuperscriptBox["pXf", "2"], " ", "pXm", " ", "waf", " ", "wAf", " ", 
     SuperscriptBox["wam", "2"]}], "+", 
    RowBox[{"Faa", " ", "pXf", " ", 
     SuperscriptBox["pXm", "2"], " ", "waf", " ", "wAf", " ", 
     SuperscriptBox["wam", "2"]}], "-", 
    RowBox[{"2", " ", "Faa", " ", 
     SuperscriptBox["pXf", "2"], " ", 
     SuperscriptBox["pXm", "2"], " ", "waf", " ", "wAf", " ", 
     SuperscriptBox["wam", "2"]}], "+", 
    RowBox[{"2", " ", "FAa", " ", 
     SuperscriptBox["pXf", "2"], " ", 
     SuperscriptBox["wAf", "2"], " ", 
     SuperscriptBox["wam", "2"]}], "-", 
    RowBox[{"4", " ", "FAa", " ", 
     SuperscriptBox["pXf", "2"], " ", "pXm", " ", 
     SuperscriptBox["wAf", "2"], " ", 
     SuperscriptBox["wam", "2"]}], "+", 
    RowBox[{"2", " ", "FAa", " ", 
     SuperscriptBox["pXf", "2"], " ", 
     SuperscriptBox["pXm", "2"], " ", 
     SuperscriptBox["wAf", "2"], " ", 
     SuperscriptBox["wam", "2"]}], "+", 
    RowBox[{"2", " ", "Faa", " ", "pXm", " ", 
     SuperscriptBox["waf", "2"], " ", "wam", " ", "wAm"}], "-", 
    RowBox[{"4", " ", "Faa", " ", "pXf", " ", "pXm", " ", 
     SuperscriptBox["waf", "2"], " ", "wam", " ", "wAm"}], "+", 
    RowBox[{"2", " ", "Faa", " ", 
     SuperscriptBox["pXf", "2"], " ", "pXm", " ", 
     SuperscriptBox["waf", "2"], " ", "wam", " ", "wAm"}], "-", 
    RowBox[{"2", " ", "Faa", " ", 
     SuperscriptBox["pXm", "2"], " ", 
     SuperscriptBox["waf", "2"], " ", "wam", " ", "wAm"}], "+", 
    RowBox[{"4", " ", "Faa", " ", "pXf", " ", 
     SuperscriptBox["pXm", "2"], " ", 
     SuperscriptBox["waf", "2"], " ", "wam", " ", "wAm"}], "-", 
    RowBox[{"2", " ", "Faa", " ", 
     SuperscriptBox["pXf", "2"], " ", 
     SuperscriptBox["pXm", "2"], " ", 
     SuperscriptBox["waf", "2"], " ", "wam", " ", "wAm"}], "+", 
    RowBox[{
    "4", " ", "FAa", " ", "pXf", " ", "pXm", " ", "waf", " ", "wAf", " ", 
     "wam", " ", "wAm"}], "-", 
    RowBox[{"4", " ", "FAa", " ", 
     SuperscriptBox["pXf", "2"], " ", "pXm", " ", "waf", " ", "wAf", " ", 
     "wam", " ", "wAm"}], "-", 
    RowBox[{"4", " ", "FAa", " ", "pXf", " ", 
     SuperscriptBox["pXm", "2"], " ", "waf", " ", "wAf", " ", "wam", " ", 
     "wAm"}], "+", 
    RowBox[{"4", " ", "FAa", " ", 
     SuperscriptBox["pXf", "2"], " ", 
     SuperscriptBox["pXm", "2"], " ", "waf", " ", "wAf", " ", "wam", " ", 
     "wAm"}], "+", 
    RowBox[{"2", " ", "FAA", " ", 
     SuperscriptBox["pXf", "2"], " ", "pXm", " ", 
     SuperscriptBox["wAf", "2"], " ", "wam", " ", "wAm"}], "-", 
    RowBox[{"2", " ", "FAA", " ", 
     SuperscriptBox["pXf", "2"], " ", 
     SuperscriptBox["pXm", "2"], " ", 
     SuperscriptBox["wAf", "2"], " ", "wam", " ", "wAm"}], "+", 
    RowBox[{"2", " ", "FAa", " ", 
     SuperscriptBox["pXm", "2"], " ", 
     SuperscriptBox["waf", "2"], " ", 
     SuperscriptBox["wAm", "2"]}], "-", 
    RowBox[{"4", " ", "FAa", " ", "pXf", " ", 
     SuperscriptBox["pXm", "2"], " ", 
     SuperscriptBox["waf", "2"], " ", 
     SuperscriptBox["wAm", "2"]}], "+", 
    RowBox[{"2", " ", "FAa", " ", 
     SuperscriptBox["pXf", "2"], " ", 
     SuperscriptBox["pXm", "2"], " ", 
     SuperscriptBox["waf", "2"], " ", 
     SuperscriptBox["wAm", "2"]}], "-", 
    RowBox[{"FAA", " ", 
     SuperscriptBox["pXm", "2"], " ", "waf", " ", "wAf", " ", 
     SuperscriptBox["wAm", "2"]}], "+", 
    RowBox[{"3", " ", "FAA", " ", "pXf", " ", 
     SuperscriptBox["pXm", "2"], " ", "waf", " ", "wAf", " ", 
     SuperscriptBox["wAm", "2"]}], "-", 
    RowBox[{"2", " ", "FAA", " ", 
     SuperscriptBox["pXf", "2"], " ", 
     SuperscriptBox["pXm", "2"], " ", "waf", " ", "wAf", " ", 
     SuperscriptBox["wAm", "2"]}]}], ")"}], "/", 
  RowBox[{"(", 
   RowBox[{
    RowBox[{"(", 
     RowBox[{
      RowBox[{
       RowBox[{"-", "pXf"}], " ", "wAf", " ", "wam"}], "+", 
      RowBox[{"pXf", " ", "pXm", " ", "wAf", " ", "wam"}], "-", 
      RowBox[{"pXm", " ", "waf", " ", "wAm"}], "+", 
      RowBox[{"pXf", " ", "pXm", " ", "waf", " ", "wAm"}]}], ")"}], " ", 
    RowBox[{"(", 
     RowBox[{
      RowBox[{
       RowBox[{"-", "Faa"}], " ", "waf", " ", "wam"}], "+", 
      RowBox[{"Faa", " ", "pXf", " ", "waf", " ", "wam"}], "+", 
      RowBox[{"Faa", " ", "pXm", " ", "waf", " ", "wam"}], "-", 
      RowBox[{"Faa", " ", "pXf", " ", "pXm", " ", "waf", " ", "wam"}], "-", 
      RowBox[{"FAa", " ", "pXf", " ", "wAf", " ", "wam"}], "+", 
      RowBox[{"FAa", " ", "pXf", " ", "pXm", " ", "wAf", " ", "wam"}], "-", 
      RowBox[{"FAa", " ", "pXm", " ", "waf", " ", "wAm"}], "+", 
      RowBox[{"FAa", " ", "pXf", " ", "pXm", " ", "waf", " ", "wAm"}], "-", 
      RowBox[{"FAA", " ", "pXf", " ", "pXm", " ", "wAf", " ", "wAm"}]}], 
     ")"}]}], ")"}]}]], "Output",
 CellChangeTimes->CompressedData["
1:eJxTTMoPSmVkYGDQAuKAzdse8la/dhSYfv81iJaxOHT/FZD+NNPxolfTa0dV
4csZns2vHe9uvtHe3f3acb1ywaFeIG3TX+DRB6SDN0qvANGJXVMXMPW8dnws
VTmtfOtrxxundEynAOn3TW9LtwLp46V/1XYBaRk1rtmvgbRO94ZHwtteO6Y9
cV6XDqQPpEc9zQLSjdFvCu8D6c5D0g5c2187ZqktZjED0hG3vhbYA2nDuwzM
DkD68562JZuBdIub2m3mHUC+4GFWLiDdYf3pvz6QLl+nYGUEpOVeLlwCopkM
zgtbAulv+5bqL9v/2vG8IluUxMHXjie2nv2hCKRPepUdnQ2ko/Zwcogceu14
4QPvNFsgLZClpyV55LXjOW1epk4gHXJKgh9Ev9+tYD4NSOckOFaKXQCGC/vf
v/xXXzsCAG8dsjM=
  "],
 ExpressionUUID -> "0f0c9c7e-b3b0-4159-a62f-4eeeace5567b"]
}, Closed]],

Cell["\<\
The proof we use involves rewriting the above in terms of the intercept, \
shown above to be positive:\
\>", "Text",
 CellChangeTimes->{{3.6970409262395*^9, 3.6970409328944693`*^9}, {
  3.697040974596901*^9, 
  3.697040991043359*^9}},ExpressionUUID->"a797ec8e-9543-4c9c-ae6e-\
1c1ba7ba9df1"],

Cell[CellGroupData[{

Cell[BoxData[
 RowBox[{"subtry", "=", 
  RowBox[{
   RowBox[{"Solve", "[", 
    RowBox[{
     RowBox[{"int", "\[Equal]", "interceptA2"}], ",", "FAa"}], "]"}], "//", 
   "Flatten"}]}]], "Input",
 CellChangeTimes->{{3.688397275024701*^9, 3.688397308391143*^9}, {
   3.688397338711115*^9, 3.688397339735018*^9}, 3.688397399830297*^9, {
   3.6883975888491783`*^9, 3.688397591240789*^9}},
 ExpressionUUID -> "e9d03715-fed1-45f8-b8dc-b6209fde80e4"],

Cell[BoxData[
 RowBox[{"{", 
  RowBox[{"FAa", "\[Rule]", 
   RowBox[{
    RowBox[{"(", 
     RowBox[{
      RowBox[{"Faa", " ", "int", " ", "waf", " ", "wam"}], "+", 
      RowBox[{"Faa", " ", "pXf", " ", "waf", " ", "wam"}], "-", 
      RowBox[{"Faa", " ", "int", " ", "pXf", " ", "waf", " ", "wam"}], "-", 
      RowBox[{"Faa", " ", "int", " ", "pXm", " ", "waf", " ", "wam"}], "-", 
      RowBox[{"Faa", " ", "pXf", " ", "pXm", " ", "waf", " ", "wam"}], "+", 
      RowBox[{
      "Faa", " ", "int", " ", "pXf", " ", "pXm", " ", "waf", " ", "wam"}], 
      "+", 
      RowBox[{"FAA", " ", "pXm", " ", "wAf", " ", "wAm"}], "-", 
      RowBox[{"FAA", " ", "pXf", " ", "pXm", " ", "wAf", " ", "wAm"}], "+", 
      RowBox[{
      "FAA", " ", "int", " ", "pXf", " ", "pXm", " ", "wAf", " ", "wAm"}]}], 
     ")"}], "/", 
    RowBox[{"(", 
     RowBox[{
      RowBox[{"(", 
       RowBox[{
        RowBox[{"-", "1"}], "+", "int"}], ")"}], " ", 
      RowBox[{"(", 
       RowBox[{
        RowBox[{
         RowBox[{"-", "pXf"}], " ", "wAf", " ", "wam"}], "+", 
        RowBox[{"pXf", " ", "pXm", " ", "wAf", " ", "wam"}], "-", 
        RowBox[{"pXm", " ", "waf", " ", "wAm"}], "+", 
        RowBox[{"pXf", " ", "pXm", " ", "waf", " ", "wAm"}]}], ")"}]}], 
     ")"}]}]}], "}"}]], "Output",
 CellChangeTimes->{{3.68839728279993*^9, 3.6883973087340307`*^9}, 
   3.6883973401045094`*^9, 3.688397400178999*^9, {3.688397586218028*^9, 
   3.68839760800325*^9}, 3.688847102170907*^9, 3.6921893221159267`*^9, 
   3.69271072668048*^9, 3.697040460486384*^9, 3.697040646843492*^9, 
   3.697045011569004*^9, 3.6970460836328697`*^9, 3.697046848912745*^9, 
   3.697284356718552*^9, 3.71901973240257*^9, 3.7190783134819927`*^9, 
   3.7191464154635267`*^9, 3.719156023965008*^9, 3.7192573043648243`*^9, 
   3.71933979756295*^9, 3.71951141015131*^9, 3.719517994855513*^9, 
   3.719756687436076*^9, 3.719844352914144*^9, 3.7199339891650467`*^9, 
   3.7199532877655697`*^9, 3.7199544561394672`*^9, 3.720191268256019*^9, 
   3.7203555452461777`*^9, 3.720368174143477*^9, 3.720445951615034*^9, 
   3.720450513071343*^9, 3.720451365111691*^9, 3.7204645425433807`*^9, 
   3.724358013227954*^9, 3.725116112240018*^9, 3.72513581446172*^9, 
   3.725385259767955*^9, 3.725631552361351*^9, 3.725716656502754*^9, 
   3.726690641494543*^9, 3.726919696460389*^9, 3.726919800844692*^9, 
   3.7269467450825033`*^9, 3.732976586084309*^9, 3.73558475194499*^9},
 ExpressionUUID -> "cb9a6ef6-9411-41a0-9b4d-76f9f1bd6943"]
}, Closed]],

Cell["\<\
Multiplying slopeA2 by a positive quantity to get rid of the denominator:\
\>", "Text",
 CellChangeTimes->{{3.68839774707275*^9, 
  3.688397758864409*^9}},ExpressionUUID->"1b10969d-da48-4aaa-8ae2-\
33ace5579fcc"],

Cell[CellGroupData[{

Cell[BoxData[
 RowBox[{
  RowBox[{"slopeA2", "*", 
   RowBox[{"(", 
    RowBox[{
     RowBox[{"(", 
      RowBox[{
       RowBox[{"pXf", 
        RowBox[{"(", 
         RowBox[{"1", "-", "pXm"}], ")"}], "wAf", " ", "wam"}], "+", 
       RowBox[{"pXm", 
        RowBox[{"(", 
         RowBox[{"1", "-", "pXf"}], ")"}], "waf", " ", "wAm"}]}], ")"}], " ", 
     
     RowBox[{"(", 
      RowBox[{
       RowBox[{"Faa", " ", "waf", " ", "wam", " ", 
        RowBox[{"(", 
         RowBox[{"1", "-", "pXf"}], ")"}], 
        RowBox[{"(", 
         RowBox[{"1", "-", "pXm"}], ")"}]}], "+", 
       RowBox[{"FAA", " ", "wAf", " ", "wAm", " ", "pXf", " ", "pXm"}], "+", 
       RowBox[{"FAa", " ", 
        RowBox[{"(", " ", 
         RowBox[{
          RowBox[{"wAf", " ", "wam", " ", "pXf", 
           RowBox[{"(", 
            RowBox[{"1", "-", "pXm"}], ")"}]}], "+", " ", 
          RowBox[{"waf", " ", "wAm", 
           RowBox[{"(", 
            RowBox[{"1", "-", "pXf"}], ")"}], "pXm"}]}], ")"}]}]}], ")"}]}], 
    ")"}]}], "//", "Factor"}]], "Input",
 CellChangeTimes->{{3.688394615704208*^9, 3.688394660680035*^9}, {
   3.688394693090076*^9, 3.688394737069385*^9}, 3.697040654063443*^9},
 ExpressionUUID -> "9a5c76e9-834a-441b-a791-317b4936c041"],

Cell[BoxData[
 RowBox[{
  RowBox[{"Faa", " ", "pXf", " ", "waf", " ", "wAf", " ", 
   SuperscriptBox["wam", "2"]}], "-", 
  RowBox[{"2", " ", "Faa", " ", 
   SuperscriptBox["pXf", "2"], " ", "waf", " ", "wAf", " ", 
   SuperscriptBox["wam", "2"]}], "-", 
  RowBox[{
  "2", " ", "Faa", " ", "pXf", " ", "pXm", " ", "waf", " ", "wAf", " ", 
   SuperscriptBox["wam", "2"]}], "+", 
  RowBox[{"4", " ", "Faa", " ", 
   SuperscriptBox["pXf", "2"], " ", "pXm", " ", "waf", " ", "wAf", " ", 
   SuperscriptBox["wam", "2"]}], "+", 
  RowBox[{"Faa", " ", "pXf", " ", 
   SuperscriptBox["pXm", "2"], " ", "waf", " ", "wAf", " ", 
   SuperscriptBox["wam", "2"]}], "-", 
  RowBox[{"2", " ", "Faa", " ", 
   SuperscriptBox["pXf", "2"], " ", 
   SuperscriptBox["pXm", "2"], " ", "waf", " ", "wAf", " ", 
   SuperscriptBox["wam", "2"]}], "+", 
  RowBox[{"2", " ", "FAa", " ", 
   SuperscriptBox["pXf", "2"], " ", 
   SuperscriptBox["wAf", "2"], " ", 
   SuperscriptBox["wam", "2"]}], "-", 
  RowBox[{"4", " ", "FAa", " ", 
   SuperscriptBox["pXf", "2"], " ", "pXm", " ", 
   SuperscriptBox["wAf", "2"], " ", 
   SuperscriptBox["wam", "2"]}], "+", 
  RowBox[{"2", " ", "FAa", " ", 
   SuperscriptBox["pXf", "2"], " ", 
   SuperscriptBox["pXm", "2"], " ", 
   SuperscriptBox["wAf", "2"], " ", 
   SuperscriptBox["wam", "2"]}], "+", 
  RowBox[{"2", " ", "Faa", " ", "pXm", " ", 
   SuperscriptBox["waf", "2"], " ", "wam", " ", "wAm"}], "-", 
  RowBox[{"4", " ", "Faa", " ", "pXf", " ", "pXm", " ", 
   SuperscriptBox["waf", "2"], " ", "wam", " ", "wAm"}], "+", 
  RowBox[{"2", " ", "Faa", " ", 
   SuperscriptBox["pXf", "2"], " ", "pXm", " ", 
   SuperscriptBox["waf", "2"], " ", "wam", " ", "wAm"}], "-", 
  RowBox[{"2", " ", "Faa", " ", 
   SuperscriptBox["pXm", "2"], " ", 
   SuperscriptBox["waf", "2"], " ", "wam", " ", "wAm"}], "+", 
  RowBox[{"4", " ", "Faa", " ", "pXf", " ", 
   SuperscriptBox["pXm", "2"], " ", 
   SuperscriptBox["waf", "2"], " ", "wam", " ", "wAm"}], "-", 
  RowBox[{"2", " ", "Faa", " ", 
   SuperscriptBox["pXf", "2"], " ", 
   SuperscriptBox["pXm", "2"], " ", 
   SuperscriptBox["waf", "2"], " ", "wam", " ", "wAm"}], "+", 
  RowBox[{
  "4", " ", "FAa", " ", "pXf", " ", "pXm", " ", "waf", " ", "wAf", " ", "wam",
    " ", "wAm"}], "-", 
  RowBox[{"4", " ", "FAa", " ", 
   SuperscriptBox["pXf", "2"], " ", "pXm", " ", "waf", " ", "wAf", " ", "wam",
    " ", "wAm"}], "-", 
  RowBox[{"4", " ", "FAa", " ", "pXf", " ", 
   SuperscriptBox["pXm", "2"], " ", "waf", " ", "wAf", " ", "wam", " ", 
   "wAm"}], "+", 
  RowBox[{"4", " ", "FAa", " ", 
   SuperscriptBox["pXf", "2"], " ", 
   SuperscriptBox["pXm", "2"], " ", "waf", " ", "wAf", " ", "wam", " ", 
   "wAm"}], "+", 
  RowBox[{"2", " ", "FAA", " ", 
   SuperscriptBox["pXf", "2"], " ", "pXm", " ", 
   SuperscriptBox["wAf", "2"], " ", "wam", " ", "wAm"}], "-", 
  RowBox[{"2", " ", "FAA", " ", 
   SuperscriptBox["pXf", "2"], " ", 
   SuperscriptBox["pXm", "2"], " ", 
   SuperscriptBox["wAf", "2"], " ", "wam", " ", "wAm"}], "+", 
  RowBox[{"2", " ", "FAa", " ", 
   SuperscriptBox["pXm", "2"], " ", 
   SuperscriptBox["waf", "2"], " ", 
   SuperscriptBox["wAm", "2"]}], "-", 
  RowBox[{"4", " ", "FAa", " ", "pXf", " ", 
   SuperscriptBox["pXm", "2"], " ", 
   SuperscriptBox["waf", "2"], " ", 
   SuperscriptBox["wAm", "2"]}], "+", 
  RowBox[{"2", " ", "FAa", " ", 
   SuperscriptBox["pXf", "2"], " ", 
   SuperscriptBox["pXm", "2"], " ", 
   SuperscriptBox["waf", "2"], " ", 
   SuperscriptBox["wAm", "2"]}], "-", 
  RowBox[{"FAA", " ", 
   SuperscriptBox["pXm", "2"], " ", "waf", " ", "wAf", " ", 
   SuperscriptBox["wAm", "2"]}], "+", 
  RowBox[{"3", " ", "FAA", " ", "pXf", " ", 
   SuperscriptBox["pXm", "2"], " ", "waf", " ", "wAf", " ", 
   SuperscriptBox["wAm", "2"]}], "-", 
  RowBox[{"2", " ", "FAA", " ", 
   SuperscriptBox["pXf", "2"], " ", 
   SuperscriptBox["pXm", "2"], " ", "waf", " ", "wAf", " ", 
   SuperscriptBox["wAm", "2"]}]}]], "Output",
 CellChangeTimes->{
  3.688394597839167*^9, {3.6883946338591747`*^9, 3.68839466109682*^9}, {
   3.688394693450405*^9, 3.688394737469967*^9}, 3.688397722685861*^9, 
   3.688847102302433*^9, 3.692189322149919*^9, 3.692710726731101*^9, 
   3.697040655396772*^9, 3.697040784645753*^9, 3.697041020383189*^9, 
   3.697045011669965*^9, 3.697046083701523*^9, 3.69704684896404*^9, 
   3.6972843567711554`*^9, {3.719019754164837*^9, 3.719019783329486*^9}, 
   3.719078313565421*^9, 3.71914641551682*^9, 3.7191560240179768`*^9, 
   3.719257304416152*^9, 3.7193397976262913`*^9, 3.719511410181405*^9, 
   3.719517994892272*^9, 3.719756687487055*^9, 3.719844352965466*^9, 
   3.719933989233132*^9, 3.719953287849391*^9, 3.719954456244066*^9, 
   3.720191268308734*^9, 3.720355545292898*^9, 3.7203681741944427`*^9, 
   3.720445951665824*^9, 3.720450513121377*^9, 3.7204513651625853`*^9, 
   3.7204645426264553`*^9, 3.724358013277453*^9, 3.725116112291151*^9, 
   3.7251358145076227`*^9, 3.7253852598459787`*^9, 3.725631552425172*^9, 
   3.7257166565709343`*^9, 3.726690641553776*^9, 3.7269196965456543`*^9, 
   3.7269198009231167`*^9, 3.7269467451384583`*^9, 3.732976586131466*^9, 
   3.735584752002858*^9},
 ExpressionUUID -> "881f0dd3-16f6-4ada-a3ec-c8206cd2fef7"]
}, Closed]],

Cell[CellGroupData[{

Cell[BoxData[
 RowBox[{"Collect", "[", 
  RowBox[{
   RowBox[{"Factor", "[", 
    RowBox[{
     RowBox[{"%", " ", 
      RowBox[{"(", 
       RowBox[{"1", "-", "int"}], ")"}]}], "/.", "subtry"}], "]"}], ",", 
   RowBox[{"{", 
    RowBox[{"int", ",", "Faa", ",", "FAa", ",", "FAA"}], "}"}], ",", 
   "Factor"}], "]"}]], "Input",
 CellChangeTimes->{{3.6883972848447742`*^9, 3.6883973338050013`*^9}, {
   3.688397413261162*^9, 3.688397420219449*^9}, {3.688397600706633*^9, 
   3.688397614176532*^9}, 3.688397720573578*^9},
 ExpressionUUID -> "a5cb5694-efe6-4593-ab46-57c24e9a60c7"],

Cell[BoxData[
 RowBox[{
  RowBox[{
   RowBox[{"-", "FAA"}], " ", "pXm", " ", "wAf", " ", "wAm", " ", 
   RowBox[{"(", 
    RowBox[{
     RowBox[{
      RowBox[{"-", "2"}], " ", "pXf", " ", "wAf", " ", "wam"}], "+", 
     RowBox[{"2", " ", "pXf", " ", "pXm", " ", "wAf", " ", "wam"}], "-", 
     RowBox[{"pXm", " ", "waf", " ", "wAm"}], "+", 
     RowBox[{"pXf", " ", "pXm", " ", "waf", " ", "wAm"}]}], ")"}]}], "+", 
  RowBox[{"Faa", " ", 
   RowBox[{"(", 
    RowBox[{
     RowBox[{"-", "1"}], "+", "pXm"}], ")"}], " ", "waf", " ", "wam", " ", 
   RowBox[{"(", 
    RowBox[{
     RowBox[{
      RowBox[{"-", "pXf"}], " ", "wAf", " ", "wam"}], "+", 
     RowBox[{"pXf", " ", "pXm", " ", "wAf", " ", "wam"}], "-", 
     RowBox[{"2", " ", "pXm", " ", "waf", " ", "wAm"}], "+", 
     RowBox[{"2", " ", "pXf", " ", "pXm", " ", "waf", " ", "wAm"}]}], ")"}]}],
   "+", 
  RowBox[{"int", " ", 
   RowBox[{"(", 
    RowBox[{
     RowBox[{"Faa", " ", "pXf", " ", 
      SuperscriptBox[
       RowBox[{"(", 
        RowBox[{
         RowBox[{"-", "1"}], "+", "pXm"}], ")"}], "2"], " ", "waf", " ", 
      "wAf", " ", 
      SuperscriptBox["wam", "2"]}], "-", 
     RowBox[{"FAA", " ", 
      RowBox[{"(", 
       RowBox[{
        RowBox[{"-", "1"}], "+", "pXf"}], ")"}], " ", 
      SuperscriptBox["pXm", "2"], " ", "waf", " ", "wAf", " ", 
      SuperscriptBox["wAm", "2"]}]}], ")"}]}]}]], "Output",
 CellChangeTimes->{{3.68839729043474*^9, 3.6883973422569113`*^9}, {
   3.688397401863779*^9, 3.688397420646288*^9}, {3.688397596819932*^9, 
   3.688397614606639*^9}, 3.688397684280642*^9, 3.688397723469494*^9, 
   3.688847102436864*^9, 3.692189322182981*^9, 3.6927107267807093`*^9, 
   3.697040659995166*^9, 3.697040785728281*^9, 3.697041021244341*^9, 
   3.697045011738172*^9, 3.6970460837699213`*^9, 3.697046849095557*^9, 
   3.69728435681931*^9, {3.71901975793865*^9, 3.719019784228035*^9}, 
   3.719078313648436*^9, 3.719146415564476*^9, 3.719156024066568*^9, 
   3.7192573044651947`*^9, 3.719339797673074*^9, 3.719511410214794*^9, 
   3.719517994923497*^9, 3.719756687536373*^9, 3.719844353013801*^9, 
   3.719933989298284*^9, 3.719953287932498*^9, 3.7199544565117617`*^9, 
   3.7201912683562613`*^9, 3.7203555453463497`*^9, 3.720368174245583*^9, 
   3.7204459517152767`*^9, 3.720450513170315*^9, 3.720451365209587*^9, 
   3.720464542693466*^9, 3.724358013331944*^9, 3.725116112339711*^9, 
   3.7251358145456944`*^9, 3.725385259917145*^9, 3.725631552492126*^9, 
   3.725716656635906*^9, 3.7266906415943003`*^9, 3.726919696613203*^9, 
   3.726919800990662*^9, 3.726946745200156*^9, 3.732976586171492*^9, 
   3.73558475204508*^9},
 ExpressionUUID -> "88c32972-5caf-47a8-a849-96708036b48d"]
}, Closed]],

Cell["\<\
Below, we show that (1-int) is also positive (that is, the intercept at \
\[Lambda]=1 is never greater than +1), the remaining quantity can be written \
as the following:\
\>", "Text",
 CellChangeTimes->{{3.6883977270897703`*^9, 3.6883977704503603`*^9}, {
  3.688397883540472*^9, 3.6883978887160397`*^9}, {3.69704105011404*^9, 
  3.697041096406136*^9}},ExpressionUUID->"0100d1dd-2367-453b-93f0-\
433aa7716083"],

Cell[CellGroupData[{

Cell[BoxData[{
 RowBox[{
  RowBox[{
   RowBox[{"Faa", " ", "waf", " ", "wam", " ", 
    RowBox[{"(", 
     RowBox[{"1", "-", "pXm"}], ")"}], " ", 
    RowBox[{"(", 
     RowBox[{
      RowBox[{"pXf", 
       RowBox[{"(", 
        RowBox[{"1", "-", "pXm"}], ")"}], "wAf", " ", "wam"}], "+", 
      RowBox[{"2", " ", "pXm", 
       RowBox[{"(", 
        RowBox[{"1", "-", "pXf"}], ")"}], "waf", " ", "wAm"}]}], ")"}]}], "+", 
   RowBox[{"FAA", " ", "wAf", " ", "wAm", " ", "pXm", "  ", 
    RowBox[{"(", 
     RowBox[{
      RowBox[{"2", " ", "pXf", 
       RowBox[{"(", 
        RowBox[{"1", "-", "pXm"}], ")"}], "wAf", " ", "wam"}], "+", 
      RowBox[{"pXm", 
       RowBox[{"(", 
        RowBox[{"1", "-", "pXf"}], ")"}], "waf", " ", "wAm"}]}], ")"}]}], "+", 
   RowBox[{"int", " ", 
    RowBox[{"(", 
     RowBox[{
      RowBox[{"Faa", " ", "pXf", " ", 
       SuperscriptBox[
        RowBox[{"(", 
         RowBox[{"1", "-", "pXm"}], ")"}], "2"], "waf", " ", "wAf", " ", 
       SuperscriptBox["wam", "2"]}], "+", 
      RowBox[{"FAA", " ", 
       RowBox[{"(", 
        RowBox[{"1", "-", "pXf"}], ")"}], " ", 
       SuperscriptBox["pXm", "2"], "waf", " ", "wAf", " ", 
       SuperscriptBox["wAm", "2"]}]}], ")"}]}]}], 
  ";"}], "\[IndentingNewLine]", 
 RowBox[{
  RowBox[{"%%", "-", "%"}], "//", "Factor"}]}], "Input",
 CellChangeTimes->{{3.688397620721315*^9, 3.688397678229916*^9}, {
  3.697040680878356*^9, 3.697040780147201*^9}},
 ExpressionUUID -> "ccace282-a9d5-47e0-ae0f-ac66b92ab464"],

Cell[BoxData["0"], "Output",
 CellChangeTimes->{{3.688397672796022*^9, 3.688397684963275*^9}, 
   3.688847102485973*^9, 3.692189322215424*^9, 3.692710726829961*^9, {
   3.6970407579741163`*^9, 3.697040786310584*^9}, 3.69704501180231*^9, 
   3.697046084217731*^9, 3.697046849210713*^9, 3.697284356913733*^9, {
   3.719019761299054*^9, 3.719019784929254*^9}, 3.719078313731964*^9, 
   3.719146415613016*^9, 3.719156024112994*^9, 3.7192573045134363`*^9, 
   3.719339797731892*^9, 3.719511410243113*^9, 3.71951799495583*^9, 
   3.7197566875834837`*^9, 3.719844353063097*^9, 3.719933989364415*^9, 
   3.719953288015895*^9, 3.7199544566205883`*^9, 3.720191268405428*^9, 
   3.720355545396015*^9, 3.720368174294508*^9, 3.720445951764865*^9, 
   3.720450513221846*^9, 3.72045136526052*^9, 3.720464542774084*^9, 
   3.724358013382201*^9, 3.725116112388994*^9, 3.7251358145895967`*^9, 
   3.725385259996766*^9, 3.725631552561223*^9, 3.725716656700714*^9, 
   3.726690641645905*^9, 3.7269196966794367`*^9, 3.726919801058406*^9, 
   3.7269467452658978`*^9, 3.732976586219754*^9, 3.735584752096798*^9},
 ExpressionUUID -> "4c726dab-9cab-42dc-80ed-5d3c83c832df"]
}, Closed]],

Cell["\<\
If the intercept is negative, we already know that the system is unstable \
(above proof).  If the intercept is positive, then the slope will also be \
positive because all of the terms in the above are positive and so is \
(1-int), shown next:\
\>", "Text",
 CellChangeTimes->{{3.697041099494156*^9, 
  3.697041163987767*^9}},ExpressionUUID->"37e9e08b-ebfb-456b-befd-\
3515614f2150"],

Cell[CellGroupData[{

Cell[BoxData[
 RowBox[{"Factor", "[", 
  RowBox[{"1", "-", "interceptA2"}], "]"}]], "Input",
 CellChangeTimes->{{3.688397797508328*^9, 3.688397803752255*^9}},
 ExpressionUUID -> "b0ded27c-7a1b-436d-b246-6e185eef31bc"],

Cell[BoxData[
 RowBox[{"-", 
  FractionBox[
   RowBox[{
    RowBox[{
     RowBox[{"-", "Faa"}], " ", "waf", " ", "wam"}], "+", 
    RowBox[{"Faa", " ", "pXm", " ", "waf", " ", "wam"}], "-", 
    RowBox[{"FAA", " ", "pXm", " ", "wAf", " ", "wAm"}]}], 
   RowBox[{
    RowBox[{"Faa", " ", "waf", " ", "wam"}], "-", 
    RowBox[{"Faa", " ", "pXf", " ", "waf", " ", "wam"}], "-", 
    RowBox[{"Faa", " ", "pXm", " ", "waf", " ", "wam"}], "+", 
    RowBox[{"Faa", " ", "pXf", " ", "pXm", " ", "waf", " ", "wam"}], "+", 
    RowBox[{"FAa", " ", "pXf", " ", "wAf", " ", "wam"}], "-", 
    RowBox[{"FAa", " ", "pXf", " ", "pXm", " ", "wAf", " ", "wam"}], "+", 
    RowBox[{"FAa", " ", "pXm", " ", "waf", " ", "wAm"}], "-", 
    RowBox[{"FAa", " ", "pXf", " ", "pXm", " ", "waf", " ", "wAm"}], "+", 
    RowBox[{
    "FAA", " ", "pXf", " ", "pXm", " ", "wAf", " ", "wAm"}]}]]}]], "Output",
 CellChangeTimes->CompressedData["
1:eJxTTMoPSmVkYGDQBuIld9pr+atfO14yvXT/FZCW+eh+0avptaPFnNsZns2v
HRd+Kdzc3f3acdGuxTtAtFr8+4cg+qJ99aFeIP1MpdOjD0gz2equANHL+Ocv
YOp57Ziz22Nx+dbXjr1HbEynAOkYu6+lW4E0ewCr+i4g3aQgNPs1kI7+teOR
8LbXjmGKnuvSgfT7NfFPs4C0UMSXwvtA2meJsgPX9teOIufXspgB6ZcazIX2
QPq7kDizA5A2mti3ZDOQ1nHRu82847Xjf7bTrFxAmkvs1399IG28XMPKCEiv
eLdyCYi+8eWWsCWQFlu+Vn/ZfqC4IF+UxMHXji5SV34oAukNBk1HZwNpS2kR
DpFDrx155khMswXSz3TNtCSPvHZcf1ecqRNIvxNS4QfRYvZa5tOAdF+fR6XY
hdeONs9Z/vFffe0IAOfdsDc=
  "],
 ExpressionUUID -> "a9101f3a-51af-4f38-887e-8f52261c52ad"]
}, Closed]],

Cell["\<\
Using Collect, this can be written as the strictly positive quantity:\
\>", "Text",
 CellChangeTimes->{{3.6856011153235283`*^9, 3.685601121674905*^9}, {
  3.688397849837264*^9, 
  3.688397854963675*^9}},ExpressionUUID->"c3440a53-739d-4db8-9635-\
6cb46638e353"],

Cell[CellGroupData[{

Cell[BoxData[{
 RowBox[{
  FractionBox[
   RowBox[{
    RowBox[{"Faa", " ", "waf", " ", "wam", 
     RowBox[{"(", 
      RowBox[{"1", "-", "pXm"}], ")"}]}], "+", 
    RowBox[{"FAA", " ", "wAf", " ", "wAm", " ", "pXm"}]}], 
   RowBox[{"(", 
    RowBox[{
     RowBox[{"Faa", " ", "waf", " ", "wam", " ", 
      RowBox[{"(", 
       RowBox[{"1", "-", "pXf"}], ")"}], 
      RowBox[{"(", 
       RowBox[{"1", "-", "pXm"}], ")"}]}], "+", 
     RowBox[{"FAA", " ", "wAf", " ", "wAm", " ", "pXf", " ", "pXm"}], "+", 
     RowBox[{"FAa", " ", 
      RowBox[{"(", " ", 
       RowBox[{
        RowBox[{"wAf", " ", "wam", " ", "pXf", 
         RowBox[{"(", 
          RowBox[{"1", "-", "pXm"}], ")"}]}], "+", " ", 
        RowBox[{"waf", " ", "wAm", 
         RowBox[{"(", 
          RowBox[{"1", "-", "pXf"}], ")"}], "pXm"}]}], ")"}]}]}], ")"}]], 
  ";"}], "\[IndentingNewLine]", 
 RowBox[{"Factor", "[", 
  RowBox[{
   RowBox[{"(", 
    RowBox[{"1", "-", "interceptA2"}], ")"}], "-", "%"}], "]"}]}], "Input",
 CellChangeTimes->{{3.685600964976531*^9, 3.685600998022626*^9}, {
  3.685601133024201*^9, 3.685601188206414*^9}, {3.68839782237894*^9, 
  3.688397846520734*^9}, {3.6970408501001377`*^9, 3.69704086996681*^9}},
 ExpressionUUID -> "ec72c6fd-52ef-4e79-b9ba-16bb97d872da"],

Cell[BoxData["0"], "Output",
 CellChangeTimes->{{3.685601157039196*^9, 3.685601188710456*^9}, 
   3.688393122238405*^9, {3.688397833000749*^9, 3.688397847000914*^9}, 
   3.6888471026998262`*^9, 3.692189322370564*^9, 3.692710726962738*^9, 
   3.6970408702359877`*^9, 3.697041169191907*^9, 3.697045011902389*^9, 
   3.697046084416954*^9, 3.6970468494616623`*^9, 3.6972843570187283`*^9, 
   3.71901980514997*^9, 3.719078314065222*^9, 3.719146415713057*^9, 
   3.719156024214426*^9, 3.719257304613491*^9, 3.719339797829794*^9, 
   3.719511410319178*^9, 3.719517995021236*^9, 3.719756687685019*^9, 
   3.719844353163735*^9, 3.71993398949683*^9, 3.7199532881820097`*^9, 
   3.719954456826662*^9, 3.720191268501748*^9, 3.720355545495599*^9, 
   3.720368174394723*^9, 3.720445951864963*^9, 3.7204505133213243`*^9, 
   3.720451365359206*^9, 3.720464542909101*^9, 3.724358013482126*^9, 
   3.725116112488845*^9, 3.725135814672452*^9, 3.725385260144628*^9, 
   3.725631552690365*^9, 3.72571665683475*^9, 3.726690641746077*^9, 
   3.726919696813699*^9, 3.7269198011886883`*^9, 3.726946745383646*^9, 
   3.732976586312553*^9, 3.735584752196101*^9},
 ExpressionUUID -> "0a04e564-9c9f-41ea-94c0-fbcf487cde78"]
}, Closed]],

Cell["\<\
Hence the slope at \[Lambda]=1 is positive, assuming that the intercept at \
\[Lambda]=1 is positive, and adds no further constraint on the stability \
conditions.\
\>", "Text",
 CellChangeTimes->{{3.688397857012897*^9, 3.688397911947137*^9}, {
   3.688398006569916*^9, 3.688398006931242*^9}, {3.688398159316711*^9, 
   3.6883981599898577`*^9}, 3.688399441298983*^9, {3.688400841406087*^9, 
   3.688400843667392*^9}},ExpressionUUID->"bcec2987-30ce-47d6-a7cf-\
608cf873911f"],

Cell["\<\
Putting together the constraints on all of the eigenvalues, as well as the \
validity conditions, the conditions required for validity and stability are:\
\>", "Text",
 CellChangeTimes->{{3.688398545637327*^9, 3.688398547637163*^9}, {
  3.688398687023542*^9, 3.688398721702511*^9}, {3.688400857043296*^9, 
  3.68840087307386*^9}},ExpressionUUID->"857eea0b-d921-4cd7-bd30-\
b434b2ca4b3c"],

Cell[CellGroupData[{

Cell[BoxData[
 RowBox[{"stabcondA", "=", 
  RowBox[{"Simplify", "[", 
   RowBox[{"Reduce", "[", 
    RowBox[{"{", 
     RowBox[{
      RowBox[{"MAA", "<", 
       FractionBox[
        RowBox[{"Maa", " ", 
         RowBox[{"(", 
          RowBox[{"1", "-", "pXf"}], ")"}], " ", "waf", " ", 
         RowBox[{"(", 
          RowBox[{
           RowBox[{"pXf", " ", "wAf", " ", "wam", " ", 
            RowBox[{"(", 
             RowBox[{
              RowBox[{"pXm", 
               RowBox[{"(", 
                RowBox[{"1", "-", "\[Alpha]m"}], ")"}]}], "+", 
              RowBox[{"\[Alpha]m", 
               RowBox[{"(", 
                RowBox[{"1", "-", "pXm"}], ")"}]}]}], ")"}]}], "-", 
           RowBox[{"pXm", " ", 
            RowBox[{"(", 
             RowBox[{"1", "-", "pXf"}], ")"}], " ", "waf", " ", "wAm", " ", 
            "\[Alpha]m"}]}], ")"}]}], 
        RowBox[{
         RowBox[{"(", 
          RowBox[{"1", "-", "pXm"}], ")"}], " ", 
         SuperscriptBox["pXf", "2"], " ", 
         SuperscriptBox["wAf", "2"], " ", "wAm", " ", "\[Alpha]m"}]]}], ",", 
      RowBox[{"validcondA", "[", 
       RowBox[{"[", "1", "]"}], "]"}], ",", "simpcond", ",", 
      RowBox[{"0", "<", "pXf", "<", "1"}], ",", 
      RowBox[{"0", "<", "pXm", "<", "1"}]}], "}"}], "]"}], "]"}]}]], "Input",
 CellChangeTimes->{{3.688398168406157*^9, 3.688398207278944*^9}, {
   3.688398324990159*^9, 3.688398328445559*^9}, {3.688398635418152*^9, 
   3.688398666985084*^9}, 3.688399448517022*^9, {3.6884008820758247`*^9, 
   3.688400942799999*^9}, {3.688400976017868*^9, 3.688400994159233*^9}, {
   3.688401049753764*^9, 3.688401049932281*^9}, {3.688401154420706*^9, 
   3.688401156229637*^9}, {3.697041180293693*^9, 3.697041184075365*^9}, 
   3.697041249221641*^9, {3.6970414191677303`*^9, 3.697041454149088*^9}, {
   3.6970415203671207`*^9, 3.6970415261106243`*^9}},
 ExpressionUUID -> "65ba60a5-4ce1-4149-b192-58671cddb853"],

Cell[BoxData[
 RowBox[{
  RowBox[{"0", "\[LessEqual]", "Rf", "\[LessEqual]", 
   FractionBox["1", "2"]}], "&&", 
  RowBox[{"0", "\[LessEqual]", "Rm", "\[LessEqual]", 
   FractionBox["1", "2"]}], "&&", 
  RowBox[{"0", "<", "\[Alpha]m", "<", "1"}], "&&", 
  RowBox[{"0", "<", "pXm", "<", "1"}], "&&", 
  RowBox[{"0", "<", "pXf", "<", "1"}], "&&", 
  RowBox[{"wAm", ">", "0"}], "&&", 
  RowBox[{"wam", ">", "0"}], "&&", 
  RowBox[{"wAf", ">", "0"}], "&&", 
  RowBox[{"0", "<", "waf", "<", 
   RowBox[{"-", 
    FractionBox[
     RowBox[{"pXf", " ", "wAf", " ", "wam", " ", 
      RowBox[{"(", 
       RowBox[{"pXm", "+", "\[Alpha]m", "-", 
        RowBox[{"2", " ", "pXm", " ", "\[Alpha]m"}]}], ")"}]}], 
     RowBox[{
      RowBox[{"(", 
       RowBox[{
        RowBox[{"-", "1"}], "+", "pXf"}], ")"}], " ", "pXm", " ", "wAm", " ", 
      "\[Alpha]m"}]]}]}], "&&", 
  RowBox[{"MAA", ">", "0"}], "&&", 
  RowBox[{"Maa", ">", 
   FractionBox[
    RowBox[{"MAA", " ", 
     SuperscriptBox["pXf", "2"], " ", 
     RowBox[{"(", 
      RowBox[{
       RowBox[{"-", "1"}], "+", "pXm"}], ")"}], " ", 
     SuperscriptBox["wAf", "2"], " ", "wAm", " ", "\[Alpha]m"}], 
    RowBox[{
     RowBox[{"(", 
      RowBox[{
       RowBox[{"-", "1"}], "+", "pXf"}], ")"}], " ", "waf", " ", 
     RowBox[{"(", 
      RowBox[{
       RowBox[{
        RowBox[{"-", "pXm"}], " ", "waf", " ", "wAm", " ", "\[Alpha]m"}], "+", 
       RowBox[{"pXf", " ", 
        RowBox[{"(", 
         RowBox[{
          RowBox[{"wAf", " ", "wam", " ", "\[Alpha]m"}], "+", 
          RowBox[{"pXm", " ", 
           RowBox[{"(", 
            RowBox[{
             RowBox[{"wAf", " ", "wam"}], "-", 
             RowBox[{"2", " ", "wAf", " ", "wam", " ", "\[Alpha]m"}], "+", 
             RowBox[{"waf", " ", "wAm", " ", "\[Alpha]m"}]}], ")"}]}]}], 
         ")"}]}]}], ")"}]}]]}], "&&", 
  RowBox[{"0", "<", "\[Alpha]f", "<", "1"}], "&&", 
  RowBox[{"MAa", ">", "0"}], "&&", 
  RowBox[{"FAA", ">", "0"}], "&&", 
  RowBox[{"FAa", ">", 
   RowBox[{"-", 
    FractionBox[
     RowBox[{
     "2", " ", "FAA", " ", "MAa", " ", "wAf", " ", "wAm", " ", "\[Alpha]m"}], 
     
     RowBox[{"waf", " ", 
      RowBox[{"(", 
       RowBox[{
        RowBox[{"-", "1"}], "+", "\[Alpha]f"}], ")"}], " ", 
      RowBox[{"(", 
       RowBox[{
        RowBox[{"Maa", " ", "wam"}], "+", 
        RowBox[{"2", " ", "MAa", " ", "wAm", " ", "\[Alpha]m"}]}], 
       ")"}]}]]}]}], "&&", 
  RowBox[{"0", "<", "Faa", "<", 
   FractionBox[
    RowBox[{"FAa", " ", "wAf", " ", "\[Alpha]f", " ", 
     RowBox[{"(", 
      RowBox[{
       RowBox[{"Maa", " ", "wam"}], "+", 
       RowBox[{"2", " ", "MAa", " ", "wAm", " ", "\[Alpha]m"}]}], ")"}]}], 
    RowBox[{"Maa", " ", "waf", " ", "wam"}]]}]}]], "Output",
 CellChangeTimes->{{3.688398181116762*^9, 3.688398197592697*^9}, 
   3.688398228888567*^9, 3.688398337723218*^9, 3.6883986785962877`*^9, 
   3.688398753651916*^9, 3.688399466076545*^9, {3.688400891265181*^9, 
   3.688400943300518*^9}, {3.6884009766866407`*^9, 3.688400994665597*^9}, 
   3.6884010512347813`*^9, 3.688401158428853*^9, 3.688847102802051*^9, 
   3.6921893225554237`*^9, 3.6927107271968107`*^9, 3.697041251964761*^9, {
   3.6970414231940813`*^9, 3.697041455012488*^9}, 3.69704152793591*^9, 
   3.697045011981162*^9, 3.697046084685479*^9, 3.697046849537524*^9, 
   3.6972843572216997`*^9, 3.7190198256720867`*^9, 3.719078314615888*^9, 
   3.71914641601672*^9, 3.719156024463623*^9, 3.7192573048855553`*^9, 
   3.719339798088957*^9, 3.719511410603435*^9, 3.719517995305385*^9, 
   3.719756687954678*^9, 3.719844353416728*^9, 3.719933989751629*^9, 
   3.719953288460307*^9, 3.719954457105071*^9, 3.720191268808042*^9, 
   3.720355545795693*^9, 3.720368174652749*^9, 3.720445952172104*^9, 
   3.720450513570889*^9, 3.72045136560168*^9, 3.720464543179686*^9, 
   3.7243580136969423`*^9, 3.725116112774766*^9, 3.725135814924453*^9, 
   3.725385260409305*^9, 3.725631552967722*^9, 3.725716657092896*^9, 
   3.7266906420498657`*^9, 3.726919697329402*^9, 3.72691980150404*^9, 
   3.726946745644616*^9, 3.7329765865701113`*^9, 3.7355847525684223`*^9},
 ExpressionUUID -> "9f2e0b29-8031-4bed-8e2e-3667580e4654"]
}, Closed]],

Cell[TextData[{
 "We can regain the validity and stability conditions from Otto (2014):\n\t\
Condition for validity and stability:\t",
 Cell[BoxData[
  FormBox[
   FractionBox[
    RowBox[{"1", "+", "Maa"}], 
    RowBox[{"2", "Maa"}]], TraditionalForm]],ExpressionUUID->
  "50eabd08-efc2-47f7-87fc-84ddcce2e730"],
 " > Faa and ",
 Cell[BoxData[
  FormBox[
   FractionBox[
    RowBox[{"1", "+", "Maa"}], "2"], TraditionalForm]],ExpressionUUID->
  "2c5e70c2-ad85-4d78-a3a0-7faf5137762e"],
 "> FAA and ",
 Cell[BoxData[
[truncated: 7,718,021 more chars]
